# Supplementary material for: Membrane binding properties of the cytoskeletal protein bactofilin
Source: eLife. 2025 Sep 19;13:RP100749. doi: 10.7554/eLife.100749 (PMC12448750; doi:10.7554/eLife.100749)
Supplement: Figure 1—figure supplement 3—source data 2. [file elife-100749-fig1-figsupp3-data2.zip]

Archive with 2 entries (2 files):
- Figure 1-figure supplement 3-source data-left.tif
- Figure 1-figure supplement 3-source data-right.tif
