# Supplementary material for: Membrane binding properties of the cytoskeletal protein bactofilin
Source: eLife. 2025 Sep 19;13:RP100749. doi: 10.7554/eLife.100749 (PMC12448750; doi:10.7554/eLife.100749)
Supplement: Figure 2—source data 2. [file elife-100749-fig2-data2.zip]

Archive with 6 entries (6 files):
- Figure 2C-source data-anti-MipZ.tif
- Figure 2B and Figure 4E-source data-anti-FlgH.tif
- Figure 2B and Figure 4E-source data-anti-GFP.tif
- Figure 2B and Figure 4E-source data-anti-MipZ.tif
- Figure 2C-source data-anti-FlgH.tif
- Figure 2C-source data-anti-GFP.tif
