# Supplementary material for: Membrane binding properties of the cytoskeletal protein bactofilin
Source: eLife. 2025 Sep 19;13:RP100749. doi: 10.7554/eLife.100749 (PMC12448750; doi:10.7554/eLife.100749)
Supplement: Figure 4—source data 1. [file elife-100749-fig4-data1.zip]

Archive with 2 entries (2 files):
- Figure 4A-source data.pdf
- Figure 2B and Figure 4E-source data.pdf
