# Supplementary material for: Membrane binding properties of the cytoskeletal protein bactofilin
Source: eLife. 2025 Sep 19;13:RP100749. doi: 10.7554/eLife.100749 (PMC12448750; doi:10.7554/eLife.100749)
Supplement: Figure 9—figure supplement 1—source data 2. [file elife-100749-fig9-figsupp1-data2.zip]

Archive with 2 entries (2 files):
- Figure 9-figure supplement 1B-source data.tif
- Figure 9-figure supplement 1A-source data.tif
