# Supplementary material for: Membrane binding properties of the cytoskeletal protein bactofilin
Source: eLife. 2025 Sep 19;13:RP100749. doi: 10.7554/eLife.100749 (PMC12448750; doi:10.7554/eLife.100749)
Supplement: Supplementary file 3. — The file gives the structural coordinates of the snapshot shown in Figure 5B. [file elife-100749-supp3.pdb]

CRYST1   87.307   87.307  124.698  90.00  90.00  90.00 P 1           1
ATOM      1  N   MET X   2      29.530  41.770  60.860  0.00  0.00            
ATOM      2  H1  MET X   2      29.820  41.370  61.780  0.00  0.00            
ATOM      3  H2  MET X   2      28.560  41.450  60.660  0.00  0.00            
ATOM      4  H3  MET X   2      29.560  42.800  60.910  0.00  0.00            
ATOM      5  CA  MET X   2      30.350  41.280  59.700  0.00  0.00            
ATOM      6  HA  MET X   2      30.290  40.210  59.630  0.00  0.00            
ATOM      7  CB  MET X   2      29.800  41.810  58.420  0.00  0.00            
ATOM      8  HB1 MET X   2      28.750  41.490  58.250  0.00  0.00            
ATOM      9  HB2 MET X   2      29.750  42.920  58.420  0.00  0.00            
ATOM     10  CG  MET X   2      30.610  41.550  57.150  0.00  0.00            
ATOM     11  HG1 MET X   2      31.540  42.150  57.110  0.00  0.00            
ATOM     12  HG2 MET X   2      30.020  41.960  56.300  0.00  0.00            
ATOM     13  SD  MET X   2      30.930  39.790  56.770  0.00  0.00            
ATOM     14  CE  MET X   2      32.640  40.050  56.310  0.00  0.00            
ATOM     15  HE1 MET X   2      32.880  40.710  55.440  0.00  0.00            
ATOM     16  HE2 MET X   2      33.270  40.420  57.140  0.00  0.00            
ATOM     17  HE3 MET X   2      33.160  39.100  56.060  0.00  0.00            
ATOM     18  C   MET X   2      31.850  41.610  59.830  0.00  0.00            
ATOM     19  O   MET X   2      32.630  40.690  59.890  0.00  0.00            
ATOM     20  N   PHE X   3      32.200  42.920  59.970  0.00  0.00            
ATOM     21  HN  PHE X   3      31.500  43.630  60.060  0.00  0.00            
ATOM     22  CA  PHE X   3      33.600  43.410  59.980  0.00  0.00            
ATOM     23  HA  PHE X   3      34.240  42.760  59.390  0.00  0.00            
ATOM     24  CB  PHE X   3      33.560  44.860  59.340  0.00  0.00            
ATOM     25  HB1 PHE X   3      32.680  45.380  59.780  0.00  0.00            
ATOM     26  HB2 PHE X   3      34.440  45.510  59.530  0.00  0.00            
ATOM     27  CG  PHE X   3      33.450  44.700  57.890  0.00  0.00            
ATOM     28  CD1 PHE X   3      32.190  44.880  57.210  0.00  0.00            
ATOM     29  HD1 PHE X   3      31.280  45.180  57.710  0.00  0.00            
ATOM     30  CE1 PHE X   3      32.050  44.710  55.860  0.00  0.00            
ATOM     31  HE1 PHE X   3      31.070  44.720  55.400  0.00  0.00            
ATOM     32  CZ  PHE X   3      33.210  44.230  55.150  0.00  0.00            
ATOM     33  HZ  PHE X   3      33.100  44.090  54.090  0.00  0.00            
ATOM     34  CD2 PHE X   3      34.630  44.490  57.080  0.00  0.00            
ATOM     35  HD2 PHE X   3      35.600  44.480  57.550  0.00  0.00            
ATOM     36  CE2 PHE X   3      34.490  44.190  55.770  0.00  0.00            
ATOM     37  HE2 PHE X   3      35.300  43.750  55.210  0.00  0.00            
ATOM     38  C   PHE X   3      34.420  43.340  61.280  0.00  0.00            
ATOM     39  O   PHE X   3      33.890  43.360  62.390  0.00  0.00            
ATOM     40  N   SER X   4      35.810  43.220  61.140  0.00  0.00            
ATOM     41  HN  SER X   4      36.320  43.240  60.280  0.00  0.00            
ATOM     42  CA  SER X   4      36.730  43.120  62.260  0.00  0.00            
ATOM     43  HA  SER X   4      36.150  42.530  62.960  0.00  0.00            
ATOM     44  CB  SER X   4      38.200  42.650  61.920  0.00  0.00            
ATOM     45  HB1 SER X   4      38.820  43.380  61.350  0.00  0.00            
ATOM     46  HB2 SER X   4      38.110  41.760  61.260  0.00  0.00            
ATOM     47  OG  SER X   4      38.900  42.230  63.060  0.00  0.00            
ATOM     48  HG1 SER X   4      38.420  41.470  63.400  0.00  0.00            
ATOM     49  C   SER X   4      36.990  44.420  62.880  0.00  0.00            
ATOM     50  O   SER X   4      37.610  45.310  62.290  0.00  0.00            
ATOM     51  N   LYS X   5      36.630  44.570  64.190  0.00  0.00            
ATOM     52  HN  LYS X   5      36.130  43.790  64.560  0.00  0.00            
ATOM     53  CA  LYS X   5      36.890  45.750  64.980  0.00  0.00            
ATOM     54  HA  LYS X   5      37.330  46.520  64.370  0.00  0.00            
ATOM     55  CB  LYS X   5      35.550  46.130  65.720  0.00  0.00            
ATOM     56  HB1 LYS X   5      35.340  45.500  66.620  0.00  0.00            
ATOM     57  HB2 LYS X   5      35.860  47.150  66.010  0.00  0.00            
ATOM     58  CG  LYS X   5      34.300  46.200  64.810  0.00  0.00            
ATOM     59  HG1 LYS X   5      33.380  46.430  65.400  0.00  0.00            
ATOM     60  HG2 LYS X   5      34.140  45.190  64.370  0.00  0.00            
ATOM     61  CD  LYS X   5      34.430  47.200  63.650  0.00  0.00            
ATOM     62  HD1 LYS X   5      35.390  47.130  63.110  0.00  0.00            
ATOM     63  HD2 LYS X   5      34.280  48.210  64.100  0.00  0.00            
ATOM     64  CE  LYS X   5      33.340  47.160  62.550  0.00  0.00            
ATOM     65  HE1 LYS X   5      33.540  46.330  61.830  0.00  0.00            
ATOM     66  HE2 LYS X   5      33.450  48.120  62.010  0.00  0.00            
ATOM     67  NZ  LYS X   5      31.960  47.020  63.040  0.00  0.00            
ATOM     68  HZ1 LYS X   5      31.820  46.240  63.730  0.00  0.00            
ATOM     69  HZ2 LYS X   5      31.700  47.820  63.650  0.00  0.00            
ATOM     70  HZ3 LYS X   5      31.280  46.850  62.270  0.00  0.00            
ATOM     71  C   LYS X   5      37.910  45.570  66.010  0.00  0.00            
ATOM     72  O   LYS X   5      38.210  46.460  66.800  0.00  0.00            
ATOM     73  N   GLN X   6      38.640  44.370  65.960  0.00  0.00            
ATOM     74  HN  GLN X   6      38.440  43.810  65.160  0.00  0.00            
ATOM     75  CA  GLN X   6      39.790  43.980  66.770  0.00  0.00            
ATOM     76  HA  GLN X   6      39.640  44.370  67.770  0.00  0.00            
ATOM     77  CB  GLN X   6      40.020  42.450  66.700  0.00  0.00            
ATOM     78  HB1 GLN X   6      40.060  42.170  65.630  0.00  0.00            
ATOM     79  HB2 GLN X   6      41.010  42.160  67.110  0.00  0.00            
ATOM     80  CG  GLN X   6      38.900  41.510  67.260  0.00  0.00            
ATOM     81  HG1 GLN X   6      39.280  40.480  67.130  0.00  0.00            
ATOM     82  HG2 GLN X   6      38.000  41.550  66.610  0.00  0.00            
ATOM     83  CD  GLN X   6      38.400  41.730  68.650  0.00  0.00            
ATOM     84  OE1 GLN X   6      37.280  42.190  68.760  0.00  0.00            
ATOM     85  NE2 GLN X   6      39.220  41.640  69.660  0.00  0.00            
ATOM     86 HE21 GLN X   6      38.860  41.680  70.600  0.00  0.00            
ATOM     87 HE22 GLN X   6      40.120  41.330  69.380  0.00  0.00            
ATOM     88  C   GLN X   6      41.040  44.730  66.340  0.00  0.00            
ATOM     89  O   GLN X   6      41.340  45.030  65.170  0.00  0.00            
ATOM     90  N   ALA X   7      41.910  44.990  67.360  0.00  0.00            
ATOM     91  HN  ALA X   7      41.560  44.770  68.280  0.00  0.00            
ATOM     92  CA  ALA X   7      43.200  45.570  67.250  0.00  0.00            
ATOM     93  HA  ALA X   7      43.070  46.360  66.520  0.00  0.00            
ATOM     94  CB  ALA X   7      43.600  46.290  68.540  0.00  0.00            
ATOM     95  HB1 ALA X   7      42.820  47.000  68.870  0.00  0.00            
ATOM     96  HB2 ALA X   7      43.570  45.560  69.370  0.00  0.00            
ATOM     97  HB3 ALA X   7      44.620  46.730  68.460  0.00  0.00            
ATOM     98  C   ALA X   7      44.180  44.460  66.880  0.00  0.00            
ATOM     99  O   ALA X   7      44.370  43.500  67.630  0.00  0.00            
ATOM    100  N   LYS X   8      44.880  44.670  65.780  0.00  0.00            
ATOM    101  HN  LYS X   8      44.680  45.380  65.110  0.00  0.00            
ATOM    102  CA  LYS X   8      46.070  43.760  65.540  0.00  0.00            
ATOM    103  HA  LYS X   8      45.790  42.720  65.570  0.00  0.00            
ATOM    104  CB  LYS X   8      46.570  44.060  64.030  0.00  0.00            
ATOM    105  HB1 LYS X   8      46.670  45.140  63.830  0.00  0.00            
ATOM    106  HB2 LYS X   8      47.610  43.680  63.900  0.00  0.00            
ATOM    107  CG  LYS X   8      45.570  43.790  62.920  0.00  0.00            
ATOM    108  HG1 LYS X   8      45.990  43.950  61.900  0.00  0.00            
ATOM    109  HG2 LYS X   8      44.640  44.390  62.980  0.00  0.00            
ATOM    110  CD  LYS X   8      45.230  42.250  63.020  0.00  0.00            
ATOM    111  HD1 LYS X   8      44.710  42.080  63.980  0.00  0.00            
ATOM    112  HD2 LYS X   8      46.120  41.590  63.030  0.00  0.00            
ATOM    113  CE  LYS X   8      44.440  41.660  61.930  0.00  0.00            
ATOM    114  HE1 LYS X   8      43.540  42.280  61.720  0.00  0.00            
ATOM    115  HE2 LYS X   8      44.190  40.600  62.130  0.00  0.00            
ATOM    116  NZ  LYS X   8      45.290  41.620  60.680  0.00  0.00            
ATOM    117  HZ1 LYS X   8      45.300  42.550  60.220  0.00  0.00            
ATOM    118  HZ2 LYS X   8      46.310  41.430  60.790  0.00  0.00            
ATOM    119  HZ3 LYS X   8      44.920  41.060  59.890  0.00  0.00            
ATOM    120  C   LYS X   8      47.140  44.000  66.540  0.00  0.00            
ATOM    121  O   LYS X   8      47.060  45.010  67.180  0.00  0.00            
ATOM    122  N   SER X   9      48.190  43.200  66.680  0.00  0.00            
ATOM    123  HN  SER X   9      48.190  42.300  66.250  0.00  0.00            
ATOM    124  CA  SER X   9      49.280  43.600  67.530  0.00  0.00            
ATOM    125  HA  SER X   9      49.270  44.670  67.650  0.00  0.00            
ATOM    126  CB  SER X   9      49.280  42.900  68.930  0.00  0.00            
ATOM    127  HB1 SER X   9      50.170  43.130  69.560  0.00  0.00            
ATOM    128  HB2 SER X   9      49.350  41.790  68.860  0.00  0.00            
ATOM    129  OG  SER X   9      48.070  43.130  69.690  0.00  0.00            
ATOM    130  HG1 SER X   9      47.420  42.600  69.220  0.00  0.00            
ATOM    131  C   SER X   9      50.550  43.390  66.810  0.00  0.00            
ATOM    132  O   SER X   9      50.650  42.440  66.020  0.00  0.00            
ATOM    133  N   ASN X  10      51.570  44.240  67.020  0.00  0.00            
ATOM    134  HN  ASN X  10      51.400  45.040  67.590  0.00  0.00            
ATOM    135  CA  ASN X  10      52.930  44.200  66.420  0.00  0.00            
ATOM    136  HA  ASN X  10      52.870  43.430  65.660  0.00  0.00            
ATOM    137  CB  ASN X  10      53.270  45.530  65.730  0.00  0.00            
ATOM    138  HB1 ASN X  10      53.290  46.360  66.470  0.00  0.00            
ATOM    139  HB2 ASN X  10      54.250  45.290  65.280  0.00  0.00            
ATOM    140  CG  ASN X  10      52.170  45.820  64.750  0.00  0.00            
ATOM    141  OD1 ASN X  10      51.050  46.250  65.190  0.00  0.00            
ATOM    142  ND2 ASN X  10      52.470  45.550  63.410  0.00  0.00            
ATOM    143 HD21 ASN X  10      53.260  44.950  63.310  0.00  0.00            
ATOM    144 HD22 ASN X  10      51.700  45.680  62.790  0.00  0.00            
ATOM    145  C   ASN X  10      53.950  43.790  67.460  0.00  0.00            
ATOM    146  O   ASN X  10      54.040  44.400  68.510  0.00  0.00            
ATOM    147  N   ASN X  11      54.700  42.700  67.180  0.00  0.00            
ATOM    148  HN  ASN X  11      54.500  42.220  66.330  0.00  0.00            
ATOM    149  CA  ASN X  11      55.490  41.970  68.180  0.00  0.00            
ATOM    150  HA  ASN X  11      55.340  42.430  69.140  0.00  0.00            
ATOM    151  CB  ASN X  11      55.060  40.460  68.360  0.00  0.00            
ATOM    152  HB1 ASN X  11      55.370  39.830  67.500  0.00  0.00            
ATOM    153  HB2 ASN X  11      55.460  39.900  69.240  0.00  0.00            
ATOM    154  CG  ASN X  11      53.540  40.450  68.580  0.00  0.00            
ATOM    155  OD1 ASN X  11      53.180  40.800  69.700  0.00  0.00            
ATOM    156  ND2 ASN X  11      52.710  40.030  67.580  0.00  0.00            
ATOM    157 HD21 ASN X  11      53.000  39.700  66.690  0.00  0.00            
ATOM    158 HD22 ASN X  11      51.750  40.260  67.710  0.00  0.00            
ATOM    159  C   ASN X  11      56.980  42.040  67.880  0.00  0.00            
ATOM    160  OT1 ASN X  11      57.470  42.880  67.170  0.00  0.00            
ATOM    161  OT2 ASN X  11      57.830  40.980  68.420  0.00  0.00            
ATOM    162  HT2 ASN X  11      58.750  41.130  68.190  0.00  0.00            
ATOM    163  C1  DOPAX   1      71.170  53.250  52.540  0.00  0.00            
ATOM    164  HA  DOPAX   1      71.970  52.810  51.900  0.00  0.00            
ATOM    165  HB  DOPAX   1      70.450  52.420  52.720  0.00  0.00            
ATOM    166  C2  DOPAX   1      70.340  54.220  51.560  0.00  0.00            
ATOM    167  HS  DOPAX   1      69.530  54.650  52.180  0.00  0.00            
ATOM    168  O21 DOPAX   1      69.770  53.370  50.520  0.00  0.00            
ATOM    169  C21 DOPAX   1      68.570  53.020  50.650  0.00  0.00            
ATOM    170  O22 DOPAX   1      67.760  53.410  51.440  0.00  0.00            
ATOM    171  C22 DOPAX   1      68.230  52.250  49.370  0.00  0.00            
ATOM    172  H2R DOPAX   1      67.190  51.870  49.510  0.00  0.00            
ATOM    173  H2S DOPAX   1      68.930  51.400  49.260  0.00  0.00            
ATOM    174  C3  DOPAX   1      71.230  55.310  50.890  0.00  0.00            
ATOM    175  HX  DOPAX   1      71.850  54.700  50.200  0.00  0.00            
ATOM    176  HY  DOPAX   1      71.750  55.750  51.760  0.00  0.00            
ATOM    177  O31 DOPAX   1      70.530  56.190  50.020  0.00  0.00            
ATOM    178  C31 DOPAX   1      70.890  57.460  50.020  0.00  0.00            
ATOM    179  O32 DOPAX   1      71.690  57.940  50.820  0.00  0.00            
ATOM    180  C32 DOPAX   1      70.060  58.210  48.940  0.00  0.00            
ATOM    181  H2X DOPAX   1      70.320  57.840  47.920  0.00  0.00            
ATOM    182  H2Y DOPAX   1      70.500  59.230  48.950  0.00  0.00            
ATOM    183  C23 DOPAX   1      68.290  53.210  48.090  0.00  0.00            
ATOM    184  H3R DOPAX   1      69.350  53.520  47.930  0.00  0.00            
ATOM    185  H3S DOPAX   1      67.720  54.070  48.500  0.00  0.00            
ATOM    186  C24 DOPAX   1      67.670  52.630  46.860  0.00  0.00            
ATOM    187  H4R DOPAX   1      66.780  52.020  47.140  0.00  0.00            
ATOM    188  H4S DOPAX   1      68.340  51.870  46.410  0.00  0.00            
ATOM    189  C25 DOPAX   1      67.330  53.590  45.730  0.00  0.00            
ATOM    190  H5R DOPAX   1      66.580  54.270  46.200  0.00  0.00            
ATOM    191  H5S DOPAX   1      66.800  53.150  44.850  0.00  0.00            
ATOM    192  C26 DOPAX   1      68.590  54.340  45.300  0.00  0.00            
ATOM    193  H6R DOPAX   1      69.250  53.510  44.960  0.00  0.00            
ATOM    194  H6S DOPAX   1      69.160  54.740  46.170  0.00  0.00            
ATOM    195  C27 DOPAX   1      68.320  55.450  44.290  0.00  0.00            
ATOM    196  H7R DOPAX   1      67.300  55.770  44.580  0.00  0.00            
ATOM    197  H7S DOPAX   1      68.330  55.050  43.250  0.00  0.00            
ATOM    198  C28 DOPAX   1      69.330  56.590  44.450  0.00  0.00            
ATOM    199  H8R DOPAX   1      70.130  56.290  45.150  0.00  0.00            
ATOM    200  H8S DOPAX   1      68.720  57.380  44.950  0.00  0.00            
ATOM    201  C29 DOPAX   1      69.780  57.070  43.070  0.00  0.00            
ATOM    202  H9R DOPAX   1      70.030  56.290  42.340  0.00  0.00            
ATOM    203 C210 DOPAX   1      70.010  58.320  42.780  0.00  0.00            
ATOM    204 H10R DOPAX   1      70.330  58.480  41.740  0.00  0.00            
ATOM    205 C211 DOPAX   1      69.820  59.520  43.690  0.00  0.00            
ATOM    206 H11R DOPAX   1      69.420  59.420  44.720  0.00  0.00            
ATOM    207 H11S DOPAX   1      69.040  60.150  43.200  0.00  0.00            
ATOM    208 C212 DOPAX   1      71.150  60.290  43.910  0.00  0.00            
ATOM    209 H12R DOPAX   1      71.500  60.600  42.900  0.00  0.00            
ATOM    210 H12S DOPAX   1      71.940  59.650  44.340  0.00  0.00            
ATOM    211 C213 DOPAX   1      70.960  61.530  44.780  0.00  0.00            
ATOM    212 H13R DOPAX   1      72.000  61.810  45.050  0.00  0.00            
ATOM    213 H13S DOPAX   1      70.340  61.200  45.630  0.00  0.00            
ATOM    214 C214 DOPAX   1      70.210  62.690  44.120  0.00  0.00            
ATOM    215 H14R DOPAX   1      69.130  62.450  44.100  0.00  0.00            
ATOM    216 H14S DOPAX   1      70.560  62.790  43.080  0.00  0.00            
ATOM    217 C215 DOPAX   1      70.460  64.020  44.770  0.00  0.00            
ATOM    218 H15R DOPAX   1      71.510  64.210  45.060  0.00  0.00            
ATOM    219 H15S DOPAX   1      69.930  64.010  45.750  0.00  0.00            
ATOM    220 C216 DOPAX   1      70.080  65.300  44.010  0.00  0.00            
ATOM    221 H16R DOPAX   1      69.230  65.100  43.320  0.00  0.00            
ATOM    222 H16S DOPAX   1      71.000  65.590  43.450  0.00  0.00            
ATOM    223 C217 DOPAX   1      69.510  66.420  44.900  0.00  0.00            
ATOM    224 H17R DOPAX   1      68.530  66.050  45.280  0.00  0.00            
ATOM    225 H17S DOPAX   1      69.330  67.330  44.290  0.00  0.00            
ATOM    226 C218 DOPAX   1      70.420  66.810  46.070  0.00  0.00            
ATOM    227 H18R DOPAX   1      70.730  65.920  46.660  0.00  0.00            
ATOM    228 H18S DOPAX   1      69.950  67.650  46.620  0.00  0.00            
ATOM    229 H18T DOPAX   1      71.390  67.250  45.750  0.00  0.00            
ATOM    230  C33 DOPAX   1      68.510  58.110  49.050  0.00  0.00            
ATOM    231  H3X DOPAX   1      68.200  58.830  49.840  0.00  0.00            
ATOM    232  H3Y DOPAX   1      68.250  57.120  49.470  0.00  0.00            
ATOM    233  C34 DOPAX   1      67.760  58.570  47.850  0.00  0.00            
ATOM    234  H4X DOPAX   1      68.040  57.850  47.050  0.00  0.00            
ATOM    235  H4Y DOPAX   1      66.670  58.420  48.000  0.00  0.00            
ATOM    236  C35 DOPAX   1      68.110  59.980  47.370  0.00  0.00            
ATOM    237  H5X DOPAX   1      67.370  60.080  46.560  0.00  0.00            
ATOM    238  H5Y DOPAX   1      69.160  60.020  47.010  0.00  0.00            
ATOM    239  C36 DOPAX   1      67.790  61.210  48.270  0.00  0.00            
ATOM    240  H6X DOPAX   1      66.780  61.050  48.700  0.00  0.00            
ATOM    241  H6Y DOPAX   1      68.590  61.230  49.040  0.00  0.00            
ATOM    242  C37 DOPAX   1      67.710  62.680  47.670  0.00  0.00            
ATOM    243  H7X DOPAX   1      67.800  63.330  48.560  0.00  0.00            
ATOM    244  H7Y DOPAX   1      68.540  62.780  46.940  0.00  0.00            
ATOM    245  C38 DOPAX   1      66.330  63.000  47.000  0.00  0.00            
ATOM    246  H8X DOPAX   1      65.910  62.150  46.420  0.00  0.00            
ATOM    247  H8Y DOPAX   1      65.670  63.090  47.890  0.00  0.00            
ATOM    248  C39 DOPAX   1      66.310  64.270  46.230  0.00  0.00            
ATOM    249  H9X DOPAX   1      67.300  64.750  46.120  0.00  0.00            
ATOM    250 C310 DOPAX   1      65.290  64.610  45.460  0.00  0.00            
ATOM    251 H10X DOPAX   1      65.350  65.550  44.890  0.00  0.00            
ATOM    252 C311 DOPAX   1      63.950  63.930  45.320  0.00  0.00            
ATOM    253 H11X DOPAX   1      64.000  62.990  45.900  0.00  0.00            
ATOM    254 H11Y DOPAX   1      63.810  63.700  44.240  0.00  0.00            
ATOM    255 C312 DOPAX   1      62.870  64.720  45.990  0.00  0.00            
ATOM    256 H12X DOPAX   1      62.730  65.760  45.620  0.00  0.00            
ATOM    257 H12Y DOPAX   1      63.100  64.900  47.060  0.00  0.00            
ATOM    258 C313 DOPAX   1      61.560  63.870  45.980  0.00  0.00            
ATOM    259 H13X DOPAX   1      60.910  64.110  45.110  0.00  0.00            
ATOM    260 H13Y DOPAX   1      61.790  62.790  45.890  0.00  0.00            
ATOM    261 C314 DOPAX   1      60.690  64.100  47.220  0.00  0.00            
ATOM    262 H14X DOPAX   1      59.620  64.100  46.920  0.00  0.00            
ATOM    263 H14Y DOPAX   1      60.910  65.100  47.650  0.00  0.00            
ATOM    264 C315 DOPAX   1      60.930  63.050  48.280  0.00  0.00            
ATOM    265 H15X DOPAX   1      60.480  62.060  48.050  0.00  0.00            
ATOM    266 H15Y DOPAX   1      62.030  62.890  48.260  0.00  0.00            
ATOM    267 C316 DOPAX   1      60.590  63.460  49.770  0.00  0.00            
ATOM    268 H16X DOPAX   1      59.560  63.870  49.760  0.00  0.00            
ATOM    269 H16Y DOPAX   1      61.360  64.250  49.950  0.00  0.00            
ATOM    270 C317 DOPAX   1      60.790  62.350  50.800  0.00  0.00            
ATOM    271 H17X DOPAX   1      60.200  61.450  50.550  0.00  0.00            
ATOM    272 H17Y DOPAX   1      61.830  61.960  50.790  0.00  0.00            
ATOM    273 C318 DOPAX   1      60.590  62.870  52.210  0.00  0.00            
ATOM    274 H18X DOPAX   1      59.670  63.500  52.220  0.00  0.00            
ATOM    275 H18Y DOPAX   1      60.380  62.060  52.940  0.00  0.00            
ATOM    276 H18Z DOPAX   1      61.470  63.420  52.610  0.00  0.00            
ATOM    277  C1  BGLCX   2      72.280  52.980  54.500  0.00  0.00            
ATOM    278  H1  BGLCX   2      73.010  52.480  53.820  0.00  0.00            
ATOM    279  O1  BGLCX   2      71.590  53.890  53.720  0.00  0.00            
ATOM    280  C5  BGLCX   2      72.180  51.060  55.830  0.00  0.00            
ATOM    281  H5  BGLCX   2      73.020  50.680  55.210  0.00  0.00            
ATOM    282  O5  BGLCX   2      71.510  52.010  55.080  0.00  0.00            
ATOM    283  C2  BGLCX   2      73.000  53.750  55.610  0.00  0.00            
ATOM    284  H2  BGLCX   2      72.260  54.240  56.270  0.00  0.00            
ATOM    285  O2  BGLCX   2      73.770  54.850  54.980  0.00  0.00            
ATOM    286  HO2 BGLCX   2      73.190  55.320  54.370  0.00  0.00            
ATOM    287  C3  BGLCX   2      73.770  52.820  56.520  0.00  0.00            
ATOM    288  H3  BGLCX   2      74.480  52.300  55.850  0.00  0.00            
ATOM    289  O3  BGLCX   2      74.450  53.540  57.550  0.00  0.00            
ATOM    290  HO3 BGLCX   2      75.030  54.100  57.040  0.00  0.00            
ATOM    291  C4  BGLCX   2      72.730  51.780  57.030  0.00  0.00            
ATOM    292  H4  BGLCX   2      71.820  52.230  57.490  0.00  0.00            
ATOM    293  O4  BGLCX   2      73.230  50.840  57.920  0.00  0.00            
ATOM    294  HO4 BGLCX   2      73.650  51.380  58.580  0.00  0.00            
ATOM    295  C6  BGLCX   2      71.240  49.900  56.100  0.00  0.00            
ATOM    296  H61 BGLCX   2      71.870  49.140  56.600  0.00  0.00            
ATOM    297  H62 BGLCX   2      70.450  50.180  56.830  0.00  0.00            
ATOM    298  O6  BGLCX   2      70.610  49.370  54.910  0.00  0.00            
ATOM    299  HO6 BGLCX   2      70.170  50.070  54.420  0.00  0.00            
ATOM    300  C1  DOPAX   1      64.730  39.910  56.720  0.00  0.00            
ATOM    301  HA  DOPAX   1      65.700  40.410  56.930  0.00  0.00            
ATOM    302  HB  DOPAX   1      64.850  38.920  57.200  0.00  0.00            
ATOM    303  C2  DOPAX   1      64.490  39.930  55.170  0.00  0.00            
ATOM    304  HS  DOPAX   1      63.590  39.330  54.890  0.00  0.00            
ATOM    305  O21 DOPAX   1      65.560  39.290  54.370  0.00  0.00            
ATOM    306  C21 DOPAX   1      65.760  38.030  54.550  0.00  0.00            
ATOM    307  O22 DOPAX   1      65.070  37.350  55.250  0.00  0.00            
ATOM    308  C22 DOPAX   1      66.850  37.510  53.580  0.00  0.00            
ATOM    309  H2R DOPAX   1      67.820  37.570  54.110  0.00  0.00            
ATOM    310  H2S DOPAX   1      66.830  38.190  52.700  0.00  0.00            
ATOM    311  C3  DOPAX   1      64.330  41.410  54.620  0.00  0.00            
ATOM    312  HX  DOPAX   1      65.330  41.900  54.680  0.00  0.00            
ATOM    313  HY  DOPAX   1      63.720  41.900  55.410  0.00  0.00            
ATOM    314  O31 DOPAX   1      63.850  41.480  53.260  0.00  0.00            
ATOM    315  C31 DOPAX   1      62.470  41.470  53.200  0.00  0.00            
ATOM    316  O32 DOPAX   1      61.730  41.180  54.140  0.00  0.00            
ATOM    317  C32 DOPAX   1      61.990  41.770  51.740  0.00  0.00            
ATOM    318  H2X DOPAX   1      61.970  40.790  51.210  0.00  0.00            
ATOM    319  H2Y DOPAX   1      62.790  42.350  51.230  0.00  0.00            
ATOM    320  C23 DOPAX   1      66.760  36.060  53.290  0.00  0.00            
ATOM    321  H3R DOPAX   1      65.740  35.770  52.960  0.00  0.00            
ATOM    322  H3S DOPAX   1      66.880  35.440  54.210  0.00  0.00            
ATOM    323  C24 DOPAX   1      67.940  35.640  52.400  0.00  0.00            
ATOM    324  H4R DOPAX   1      68.920  35.670  52.930  0.00  0.00            
ATOM    325  H4S DOPAX   1      67.990  36.280  51.490  0.00  0.00            
ATOM    326  C25 DOPAX   1      67.690  34.180  51.920  0.00  0.00            
ATOM    327  H5R DOPAX   1      66.840  34.100  51.210  0.00  0.00            
ATOM    328  H5S DOPAX   1      67.640  33.440  52.750  0.00  0.00            
ATOM    329  C26 DOPAX   1      68.840  33.730  51.040  0.00  0.00            
ATOM    330  H6R DOPAX   1      68.920  34.360  50.130  0.00  0.00            
ATOM    331  H6S DOPAX   1      68.720  32.640  50.880  0.00  0.00            
ATOM    332  C27 DOPAX   1      70.270  33.600  51.790  0.00  0.00            
ATOM    333  H7R DOPAX   1      70.230  32.860  52.620  0.00  0.00            
ATOM    334  H7S DOPAX   1      70.380  34.610  52.240  0.00  0.00            
ATOM    335  C28 DOPAX   1      71.370  33.460  50.740  0.00  0.00            
ATOM    336  H8R DOPAX   1      72.300  33.500  51.350  0.00  0.00            
ATOM    337  H8S DOPAX   1      71.330  34.460  50.240  0.00  0.00            
ATOM    338  C29 DOPAX   1      71.350  32.200  49.870  0.00  0.00            
ATOM    339  H9R DOPAX   1      71.750  31.280  50.330  0.00  0.00            
ATOM    340 C210 DOPAX   1      70.800  31.990  48.630  0.00  0.00            
ATOM    341 H10R DOPAX   1      70.970  31.040  48.100  0.00  0.00            
ATOM    342 C211 DOPAX   1      70.140  33.040  47.830  0.00  0.00            
ATOM    343 H11R DOPAX   1      70.070  34.000  48.370  0.00  0.00            
ATOM    344 H11S DOPAX   1      69.090  32.750  47.610  0.00  0.00            
ATOM    345 C212 DOPAX   1      71.020  33.290  46.560  0.00  0.00            
ATOM    346 H12R DOPAX   1      71.070  32.420  45.880  0.00  0.00            
ATOM    347 H12S DOPAX   1      72.060  33.640  46.730  0.00  0.00            
ATOM    348 C213 DOPAX   1      70.380  34.400  45.720  0.00  0.00            
ATOM    349 H13R DOPAX   1      69.990  35.160  46.430  0.00  0.00            
ATOM    350 H13S DOPAX   1      69.500  34.200  45.080  0.00  0.00            
ATOM    351 C214 DOPAX   1      71.460  35.120  44.870  0.00  0.00            
ATOM    352 H14R DOPAX   1      71.940  34.460  44.120  0.00  0.00            
ATOM    353 H14S DOPAX   1      72.250  35.550  45.530  0.00  0.00            
ATOM    354 C215 DOPAX   1      70.890  36.300  44.100  0.00  0.00            
ATOM    355 H15R DOPAX   1      71.750  36.920  43.780  0.00  0.00            
ATOM    356 H15S DOPAX   1      70.280  36.910  44.800  0.00  0.00            
ATOM    357 C216 DOPAX   1      69.950  36.050  42.900  0.00  0.00            
ATOM    358 H16R DOPAX   1      68.930  35.670  43.140  0.00  0.00            
ATOM    359 H16S DOPAX   1      70.490  35.340  42.240  0.00  0.00            
ATOM    360 C217 DOPAX   1      69.740  37.210  42.030  0.00  0.00            
ATOM    361 H17R DOPAX   1      68.860  36.950  41.390  0.00  0.00            
ATOM    362 H17S DOPAX   1      70.550  37.420  41.300  0.00  0.00            
ATOM    363 C218 DOPAX   1      69.300  38.490  42.690  0.00  0.00            
ATOM    364 H18R DOPAX   1      69.960  38.870  43.490  0.00  0.00            
ATOM    365 H18S DOPAX   1      68.300  38.290  43.120  0.00  0.00            
ATOM    366 H18T DOPAX   1      69.200  39.360  42.010  0.00  0.00            
ATOM    367  C33 DOPAX   1      60.620  42.510  51.690  0.00  0.00            
ATOM    368  H3X DOPAX   1      60.740  43.490  52.210  0.00  0.00            
ATOM    369  H3Y DOPAX   1      59.920  41.810  52.190  0.00  0.00            
ATOM    370  C34 DOPAX   1      60.020  42.820  50.320  0.00  0.00            
ATOM    371  H4X DOPAX   1      59.300  43.630  50.570  0.00  0.00            
ATOM    372  H4Y DOPAX   1      60.760  43.230  49.600  0.00  0.00            
ATOM    373  C35 DOPAX   1      59.330  41.670  49.580  0.00  0.00            
ATOM    374  H5X DOPAX   1      58.410  41.330  50.090  0.00  0.00            
ATOM    375  H5Y DOPAX   1      60.110  40.880  49.570  0.00  0.00            
ATOM    376  C36 DOPAX   1      59.040  42.100  48.150  0.00  0.00            
ATOM    377  H6X DOPAX   1      58.290  42.910  48.170  0.00  0.00            
ATOM    378  H6Y DOPAX   1      59.960  42.610  47.780  0.00  0.00            
ATOM    379  C37 DOPAX   1      58.710  41.000  47.140  0.00  0.00            
ATOM    380  H7X DOPAX   1      58.590  41.320  46.090  0.00  0.00            
ATOM    381  H7Y DOPAX   1      59.670  40.450  47.160  0.00  0.00            
ATOM    382  C38 DOPAX   1      57.430  40.260  47.620  0.00  0.00            
ATOM    383  H8X DOPAX   1      57.350  39.310  47.040  0.00  0.00            
ATOM    384  H8Y DOPAX   1      57.440  39.840  48.650  0.00  0.00            
ATOM    385  C39 DOPAX   1      56.200  41.180  47.480  0.00  0.00            
ATOM    386  H9X DOPAX   1      56.230  41.980  48.240  0.00  0.00            
ATOM    387 C310 DOPAX   1      55.180  40.960  46.690  0.00  0.00            
ATOM    388 H10X DOPAX   1      54.310  41.620  46.840  0.00  0.00            
ATOM    389 C311 DOPAX   1      55.030  39.800  45.770  0.00  0.00            
ATOM    390 H11X DOPAX   1      54.470  38.930  46.170  0.00  0.00            
ATOM    391 H11Y DOPAX   1      56.050  39.500  45.440  0.00  0.00            
ATOM    392 C312 DOPAX   1      54.380  40.200  44.420  0.00  0.00            
ATOM    393 H12X DOPAX   1      54.570  39.400  43.670  0.00  0.00            
ATOM    394 H12Y DOPAX   1      54.810  41.110  43.950  0.00  0.00            
ATOM    395 C313 DOPAX   1      52.850  40.440  44.500  0.00  0.00            
ATOM    396 H13X DOPAX   1      52.380  39.480  44.830  0.00  0.00            
ATOM    397 H13Y DOPAX   1      52.540  41.080  45.350  0.00  0.00            
ATOM    398 C314 DOPAX   1      52.270  40.930  43.190  0.00  0.00            
ATOM    399 H14X DOPAX   1      52.540  40.180  42.420  0.00  0.00            
ATOM    400 H14Y DOPAX   1      52.690  41.960  43.060  0.00  0.00            
ATOM    401 C315 DOPAX   1      50.730  40.970  43.210  0.00  0.00            
ATOM    402 H15X DOPAX   1      50.320  39.980  43.500  0.00  0.00            
ATOM    403 H15Y DOPAX   1      50.520  41.700  44.030  0.00  0.00            
ATOM    404 C316 DOPAX   1      50.170  41.460  41.900  0.00  0.00            
ATOM    405 H16X DOPAX   1      50.840  42.190  41.390  0.00  0.00            
ATOM    406 H16Y DOPAX   1      49.230  42.040  42.040  0.00  0.00            
ATOM    407 C317 DOPAX   1      49.880  40.330  40.880  0.00  0.00            
ATOM    408 H17X DOPAX   1      50.870  39.840  40.820  0.00  0.00            
ATOM    409 H17Y DOPAX   1      49.150  39.620  41.320  0.00  0.00            
ATOM    410 C318 DOPAX   1      49.530  40.850  39.450  0.00  0.00            
ATOM    411 H18X DOPAX   1      50.400  41.280  38.910  0.00  0.00            
ATOM    412 H18Y DOPAX   1      49.100  39.990  38.890  0.00  0.00            
ATOM    413 H18Z DOPAX   1      48.680  41.560  39.540  0.00  0.00            
ATOM    414  C1  BGLCX   2      64.290  40.790  58.830  0.00  0.00            
ATOM    415  H1  BGLCX   2      65.250  41.340  58.820  0.00  0.00            
ATOM    416  O1  BGLCX   2      63.850  40.790  57.480  0.00  0.00            
ATOM    417  C5  BGLCX   2      65.090  39.520  60.610  0.00  0.00            
ATOM    418  H5  BGLCX   2      66.050  40.080  60.640  0.00  0.00            
ATOM    419  O5  BGLCX   2      64.470  39.490  59.340  0.00  0.00            
ATOM    420  C2  BGLCX   2      63.270  41.540  59.660  0.00  0.00            
ATOM    421  H2  BGLCX   2      62.390  40.880  59.510  0.00  0.00            
ATOM    422  O2  BGLCX   2      62.950  42.800  59.150  0.00  0.00            
ATOM    423  HO2 BGLCX   2      62.080  42.700  58.740  0.00  0.00            
ATOM    424  C3  BGLCX   2      63.700  41.490  61.150  0.00  0.00            
ATOM    425  H3  BGLCX   2      64.470  42.280  61.280  0.00  0.00            
ATOM    426  O3  BGLCX   2      62.610  41.890  61.950  0.00  0.00            
ATOM    427  HO3 BGLCX   2      62.400  42.770  61.630  0.00  0.00            
ATOM    428  C4  BGLCX   2      64.130  40.170  61.630  0.00  0.00            
ATOM    429  H4  BGLCX   2      63.300  39.420  61.680  0.00  0.00            
ATOM    430  O4  BGLCX   2      64.670  40.150  62.970  0.00  0.00            
ATOM    431  HO4 BGLCX   2      64.460  40.950  63.470  0.00  0.00            
ATOM    432  C6  BGLCX   2      65.390  38.040  60.920  0.00  0.00            
ATOM    433  H61 BGLCX   2      65.760  37.940  61.960  0.00  0.00            
ATOM    434  H62 BGLCX   2      64.370  37.590  60.850  0.00  0.00            
ATOM    435  O6  BGLCX   2      66.310  37.490  59.960  0.00  0.00            
ATOM    436  HO6 BGLCX   2      65.790  37.080  59.260  0.00  0.00            
ATOM    437  C1  DOPAX   1      88.360  68.640  55.430  0.00  0.00            
ATOM    438  HA  DOPAX   1      87.880  69.630  55.340  0.00  0.00            
ATOM    439  HB  DOPAX   1      89.380  68.820  55.010  0.00  0.00            
ATOM    440  C2  DOPAX   1      87.680  67.620  54.530  0.00  0.00            
ATOM    441  HS  DOPAX   1      88.190  66.640  54.490  0.00  0.00            
ATOM    442  O21 DOPAX   1      87.480  68.060  53.150  0.00  0.00            
ATOM    443  C21 DOPAX   1      88.580  67.890  52.430  0.00  0.00            
ATOM    444  O22 DOPAX   1      89.610  67.350  52.790  0.00  0.00            
ATOM    445  C22 DOPAX   1      88.430  68.480  51.070  0.00  0.00            
ATOM    446  H2R DOPAX   1      88.810  69.520  50.950  0.00  0.00            
ATOM    447  H2S DOPAX   1      87.350  68.410  50.840  0.00  0.00            
ATOM    448  C3  DOPAX   1      86.280  67.330  55.160  0.00  0.00            
ATOM    449  HX  DOPAX   1      85.840  68.230  55.640  0.00  0.00            
ATOM    450  HY  DOPAX   1      86.500  66.570  55.940  0.00  0.00            
ATOM    451  O31 DOPAX   1      85.380  66.560  54.240  0.00  0.00            
ATOM    452  C31 DOPAX   1      84.130  66.740  54.330  0.00  0.00            
ATOM    453  O32 DOPAX   1      83.520  67.410  55.150  0.00  0.00            
ATOM    454  C32 DOPAX   1      83.530  66.030  53.080  0.00  0.00            
ATOM    455  H2X DOPAX   1      82.460  66.270  52.900  0.00  0.00            
ATOM    456  H2Y DOPAX   1      83.620  64.940  53.280  0.00  0.00            
ATOM    457  C23 DOPAX   1      89.200  67.480  50.100  0.00  0.00            
ATOM    458  H3R DOPAX   1      88.790  66.470  50.300  0.00  0.00            
ATOM    459  H3S DOPAX   1      90.270  67.360  50.390  0.00  0.00            
ATOM    460  C24 DOPAX   1      89.230  67.900  48.660  0.00  0.00            
ATOM    461  H4R DOPAX   1      89.470  68.980  48.730  0.00  0.00            
ATOM    462  H4S DOPAX   1      88.180  67.850  48.290  0.00  0.00            
ATOM    463  C25 DOPAX   1      90.220  67.120  47.740  0.00  0.00            
ATOM    464  H5R DOPAX   1      89.810  66.110  47.530  0.00  0.00            
ATOM    465  H5S DOPAX   1      91.220  67.090  48.220  0.00  0.00            
ATOM    466  C26 DOPAX   1      90.310  67.870  46.360  0.00  0.00            
ATOM    467  H6R DOPAX   1      90.830  68.820  46.580  0.00  0.00            
ATOM    468  H6S DOPAX   1      89.260  68.040  46.010  0.00  0.00            
ATOM    469  C27 DOPAX   1      91.030  67.040  45.250  0.00  0.00            
ATOM    470  H7R DOPAX   1      90.530  66.070  45.070  0.00  0.00            
ATOM    471  H7S DOPAX   1      92.050  66.890  45.660  0.00  0.00            
ATOM    472  C28 DOPAX   1      91.170  67.810  43.920  0.00  0.00            
ATOM    473  H8R DOPAX   1      91.850  67.300  43.210  0.00  0.00            
ATOM    474  H8S DOPAX   1      91.680  68.780  44.120  0.00  0.00            
ATOM    475  C29 DOPAX   1      89.800  68.050  43.240  0.00  0.00            
ATOM    476  H9R DOPAX   1      89.100  67.200  43.200  0.00  0.00            
ATOM    477 C210 DOPAX   1      89.350  69.280  42.930  0.00  0.00            
ATOM    478 H10R DOPAX   1      88.380  69.330  42.410  0.00  0.00            
ATOM    479 C211 DOPAX   1      90.050  70.550  43.090  0.00  0.00            
ATOM    480 H11R DOPAX   1      90.570  70.570  44.070  0.00  0.00            
ATOM    481 H11S DOPAX   1      89.330  71.400  43.120  0.00  0.00            
ATOM    482 C212 DOPAX   1      90.960  70.900  41.930  0.00  0.00            
ATOM    483 H12R DOPAX   1      90.460  70.720  40.960  0.00  0.00            
ATOM    484 H12S DOPAX   1      91.900  70.310  41.950  0.00  0.00            
ATOM    485 C213 DOPAX   1      91.540  72.350  42.040  0.00  0.00            
ATOM    486 H13R DOPAX   1      91.830  72.530  43.100  0.00  0.00            
ATOM    487 H13S DOPAX   1      90.730  73.080  41.870  0.00  0.00            
ATOM    488 C214 DOPAX   1      92.650  72.780  41.100  0.00  0.00            
ATOM    489 H14R DOPAX   1      92.780  73.870  41.230  0.00  0.00            
ATOM    490 H14S DOPAX   1      92.340  72.480  40.070  0.00  0.00            
ATOM    491 C215 DOPAX   1      93.940  72.140  41.530  0.00  0.00            
ATOM    492 H15R DOPAX   1      93.880  71.080  41.190  0.00  0.00            
ATOM    493 H15S DOPAX   1      94.040  72.260  42.630  0.00  0.00            
ATOM    494 C216 DOPAX   1      95.220  72.820  40.990  0.00  0.00            
ATOM    495 H16R DOPAX   1      95.480  73.790  41.470  0.00  0.00            
ATOM    496 H16S DOPAX   1      95.030  72.980  39.910  0.00  0.00            
ATOM    497 C217 DOPAX   1      96.410  71.890  41.130  0.00  0.00            
ATOM    498 H17R DOPAX   1      96.220  70.950  40.560  0.00  0.00            
ATOM    499 H17S DOPAX   1      96.470  71.530  42.180  0.00  0.00            
ATOM    500 C218 DOPAX   1      97.830  72.450  40.890  0.00  0.00            
ATOM    501 H18R DOPAX   1      98.030  72.780  39.850  0.00  0.00            
ATOM    502 H18S DOPAX   1      98.580  71.670  41.150  0.00  0.00            
ATOM    503 H18T DOPAX   1      98.090  73.250  41.610  0.00  0.00            
ATOM    504  C33 DOPAX   1      84.250  66.410  51.790  0.00  0.00            
ATOM    505  H3X DOPAX   1      85.280  66.010  51.890  0.00  0.00            
ATOM    506  H3Y DOPAX   1      84.290  67.510  51.700  0.00  0.00            
ATOM    507  C34 DOPAX   1      83.460  66.020  50.570  0.00  0.00            
ATOM    508  H4X DOPAX   1      83.280  64.940  50.390  0.00  0.00            
ATOM    509  H4Y DOPAX   1      82.450  66.480  50.620  0.00  0.00            
ATOM    510  C35 DOPAX   1      83.950  66.690  49.210  0.00  0.00            
ATOM    511  H5X DOPAX   1      84.050  67.790  49.270  0.00  0.00            
ATOM    512  H5Y DOPAX   1      83.140  66.430  48.480  0.00  0.00            
ATOM    513  C36 DOPAX   1      85.250  66.040  48.640  0.00  0.00            
ATOM    514  H6X DOPAX   1      86.130  66.010  49.320  0.00  0.00            
ATOM    515  H6Y DOPAX   1      84.980  64.990  48.390  0.00  0.00            
ATOM    516  C37 DOPAX   1      85.730  66.620  47.300  0.00  0.00            
ATOM    517  H7X DOPAX   1      84.810  66.640  46.680  0.00  0.00            
ATOM    518  H7Y DOPAX   1      85.940  67.690  47.490  0.00  0.00            
ATOM    519  C38 DOPAX   1      86.910  65.940  46.580  0.00  0.00            
ATOM    520  H8X DOPAX   1      87.230  66.500  45.680  0.00  0.00            
ATOM    521  H8Y DOPAX   1      87.780  65.820  47.260  0.00  0.00            
ATOM    522  C39 DOPAX   1      86.500  64.560  46.100  0.00  0.00            
ATOM    523  H9X DOPAX   1      86.070  63.970  46.920  0.00  0.00            
ATOM    524 C310 DOPAX   1      86.570  64.040  44.920  0.00  0.00            
ATOM    525 H10X DOPAX   1      86.470  62.950  44.840  0.00  0.00            
ATOM    526 C311 DOPAX   1      87.150  64.700  43.760  0.00  0.00            
ATOM    527 H11X DOPAX   1      88.240  64.730  43.950  0.00  0.00            
ATOM    528 H11Y DOPAX   1      86.830  65.750  43.560  0.00  0.00            
ATOM    529 C312 DOPAX   1      87.140  63.930  42.450  0.00  0.00            
ATOM    530 H12X DOPAX   1      86.360  64.350  41.780  0.00  0.00            
ATOM    531 H12Y DOPAX   1      86.820  62.880  42.570  0.00  0.00            
ATOM    532 C313 DOPAX   1      88.410  64.110  41.620  0.00  0.00            
ATOM    533 H13X DOPAX   1      88.280  63.620  40.630  0.00  0.00            
ATOM    534 H13Y DOPAX   1      88.690  65.160  41.400  0.00  0.00            
ATOM    535 C314 DOPAX   1      89.700  63.460  42.080  0.00  0.00            
ATOM    536 H14X DOPAX   1      89.780  62.350  42.060  0.00  0.00            
ATOM    537 H14Y DOPAX   1      89.690  63.560  43.180  0.00  0.00            
ATOM    538 C315 DOPAX   1      91.000  64.040  41.420  0.00  0.00            
ATOM    539 H15X DOPAX   1      90.780  65.130  41.480  0.00  0.00            
ATOM    540 H15Y DOPAX   1      91.820  63.750  42.100  0.00  0.00            
ATOM    541 C316 DOPAX   1      91.240  63.570  39.930  0.00  0.00            
ATOM    542 H16X DOPAX   1      90.490  64.040  39.260  0.00  0.00            
ATOM    543 H16Y DOPAX   1      91.150  62.480  39.770  0.00  0.00            
ATOM    544 C317 DOPAX   1      92.560  64.100  39.360  0.00  0.00            
ATOM    545 H17X DOPAX   1      92.440  65.210  39.320  0.00  0.00            
ATOM    546 H17Y DOPAX   1      93.390  63.830  40.040  0.00  0.00            
ATOM    547 C318 DOPAX   1      92.940  63.640  37.930  0.00  0.00            
ATOM    548 H18X DOPAX   1      93.150  62.560  37.740  0.00  0.00            
ATOM    549 H18Y DOPAX   1      92.100  63.900  37.250  0.00  0.00            
ATOM    550 H18Z DOPAX   1      93.850  64.160  37.570  0.00  0.00            
ATOM    551  C1  BGLCX   2      89.170  68.960  57.550  0.00  0.00            
ATOM    552  H1  BGLCX   2      88.790  70.000  57.470  0.00  0.00            
ATOM    553  O1  BGLCX   2      88.390  68.140  56.750  0.00  0.00            
ATOM    554  C5  BGLCX   2      91.380  69.540  58.010  0.00  0.00            
ATOM    555  H5  BGLCX   2      91.070  70.610  58.010  0.00  0.00            
ATOM    556  O5  BGLCX   2      90.570  68.740  57.160  0.00  0.00            
ATOM    557  C2  BGLCX   2      89.000  68.420  58.980  0.00  0.00            
ATOM    558  H2  BGLCX   2      89.140  67.320  58.950  0.00  0.00            
ATOM    559  O2  BGLCX   2      87.690  68.520  59.520  0.00  0.00            
ATOM    560  HO2 BGLCX   2      87.330  69.400  59.390  0.00  0.00            
ATOM    561  C3  BGLCX   2      90.070  68.970  60.060  0.00  0.00            
ATOM    562  H3  BGLCX   2      89.810  70.040  60.150  0.00  0.00            
ATOM    563  O3  BGLCX   2      90.110  68.220  61.250  0.00  0.00            
ATOM    564  HO3 BGLCX   2      89.230  68.270  61.620  0.00  0.00            
ATOM    565  C4  BGLCX   2      91.460  69.050  59.470  0.00  0.00            
ATOM    566  H4  BGLCX   2      91.910  68.040  59.410  0.00  0.00            
ATOM    567  O4  BGLCX   2      92.360  69.820  60.290  0.00  0.00            
ATOM    568  HO4 BGLCX   2      92.660  69.150  60.910  0.00  0.00            
ATOM    569  C6  BGLCX   2      92.760  69.460  57.350  0.00  0.00            
ATOM    570  H61 BGLCX   2      93.400  70.100  58.000  0.00  0.00            
ATOM    571  H62 BGLCX   2      93.110  68.400  57.320  0.00  0.00            
ATOM    572  O6  BGLCX   2      92.610  69.870  55.970  0.00  0.00            
ATOM    573  HO6 BGLCX   2      92.550  70.830  56.000  0.00  0.00            
ATOM    574  C1  DOPAX   1      87.500  11.050  56.520  0.00  0.00            
ATOM    575  HA  DOPAX   1      87.090  10.950  55.490  0.00  0.00            
ATOM    576  HB  DOPAX   1      86.680  11.570  57.060  0.00  0.00            
ATOM    577  C2  DOPAX   1      88.800  11.820  56.600  0.00  0.00            
ATOM    578  HS  DOPAX   1      89.230  11.760  57.620  0.00  0.00            
ATOM    579  O21 DOPAX   1      88.560  13.250  56.290  0.00  0.00            
ATOM    580  C21 DOPAX   1      88.310  14.090  57.310  0.00  0.00            
ATOM    581  O22 DOPAX   1      88.070  13.870  58.490  0.00  0.00            
ATOM    582  C22 DOPAX   1      88.120  15.550  56.650  0.00  0.00            
ATOM    583  H2R DOPAX   1      87.930  16.160  57.560  0.00  0.00            
ATOM    584  H2S DOPAX   1      87.170  15.550  56.060  0.00  0.00            
ATOM    585  C3  DOPAX   1      89.830  11.140  55.620  0.00  0.00            
ATOM    586  HX  DOPAX   1      89.960  10.080  55.910  0.00  0.00            
ATOM    587  HY  DOPAX   1      90.810  11.650  55.770  0.00  0.00            
ATOM    588  O31 DOPAX   1      89.490  11.190  54.210  0.00  0.00            
ATOM    589  C31 DOPAX   1      90.240  10.300  53.420  0.00  0.00            
ATOM    590  O32 DOPAX   1      91.080   9.540  53.880  0.00  0.00            
ATOM    591  C32 DOPAX   1      89.870  10.500  51.910  0.00  0.00            
ATOM    592  H2X DOPAX   1      90.180  11.540  51.700  0.00  0.00            
ATOM    593  H2Y DOPAX   1      88.770  10.430  51.780  0.00  0.00            
ATOM    594  C23 DOPAX   1      89.380  16.180  55.950  0.00  0.00            
ATOM    595  H3R DOPAX   1      90.340  15.760  56.310  0.00  0.00            
ATOM    596  H3S DOPAX   1      89.390  17.280  56.150  0.00  0.00            
ATOM    597  C24 DOPAX   1      89.370  15.900  54.450  0.00  0.00            
ATOM    598  H4R DOPAX   1      88.370  16.200  54.060  0.00  0.00            
ATOM    599  H4S DOPAX   1      89.460  14.800  54.350  0.00  0.00            
ATOM    600  C25 DOPAX   1      90.370  16.720  53.670  0.00  0.00            
ATOM    601  H5R DOPAX   1      91.420  16.430  53.890  0.00  0.00            
ATOM    602  H5S DOPAX   1      90.180  17.750  54.040  0.00  0.00            
ATOM    603  C26 DOPAX   1      89.990  16.720  52.190  0.00  0.00            
ATOM    604  H6R DOPAX   1      88.980  17.160  52.050  0.00  0.00            
ATOM    605  H6S DOPAX   1      90.120  15.670  51.860  0.00  0.00            
ATOM    606  C27 DOPAX   1      90.700  17.650  51.320  0.00  0.00            
ATOM    607  H7R DOPAX   1      91.760  17.350  51.140  0.00  0.00            
ATOM    608  H7S DOPAX   1      90.750  18.550  51.960  0.00  0.00            
ATOM    609  C28 DOPAX   1      89.950  18.110  50.020  0.00  0.00            
ATOM    610  H8R DOPAX   1      90.590  18.800  49.430  0.00  0.00            
ATOM    611  H8S DOPAX   1      89.030  18.700  50.230  0.00  0.00            
ATOM    612  C29 DOPAX   1      89.530  16.900  49.190  0.00  0.00            
ATOM    613  H9R DOPAX   1      89.240  16.070  49.840  0.00  0.00            
ATOM    614 C210 DOPAX   1      89.540  16.840  47.820  0.00  0.00            
ATOM    615 H10R DOPAX   1      89.350  15.870  47.320  0.00  0.00            
ATOM    616 C211 DOPAX   1      89.760  17.940  46.910  0.00  0.00            
ATOM    617 H11R DOPAX   1      90.470  17.800  46.060  0.00  0.00            
ATOM    618 H11S DOPAX   1      90.110  18.810  47.500  0.00  0.00            
ATOM    619 C212 DOPAX   1      88.520  18.360  46.230  0.00  0.00            
ATOM    620 H12R DOPAX   1      88.680  19.320  45.680  0.00  0.00            
ATOM    621 H12S DOPAX   1      87.790  18.570  47.040  0.00  0.00            
ATOM    622 C213 DOPAX   1      87.920  17.360  45.350  0.00  0.00            
ATOM    623 H13R DOPAX   1      87.490  16.590  46.030  0.00  0.00            
ATOM    624 H13S DOPAX   1      88.660  16.870  44.680  0.00  0.00            
ATOM    625 C214 DOPAX   1      86.790  17.970  44.490  0.00  0.00            
ATOM    626 H14R DOPAX   1      87.170  18.470  43.580  0.00  0.00            
ATOM    627 H14S DOPAX   1      86.260  18.800  45.000  0.00  0.00            
ATOM    628 C215 DOPAX   1      85.770  16.830  44.190  0.00  0.00            
ATOM    629 H15R DOPAX   1      85.270  16.570  45.140  0.00  0.00            
ATOM    630 H15S DOPAX   1      86.290  15.920  43.810  0.00  0.00            
ATOM    631 C216 DOPAX   1      84.810  17.320  43.040  0.00  0.00            
ATOM    632 H16R DOPAX   1      85.530  17.400  42.200  0.00  0.00            
ATOM    633 H16S DOPAX   1      84.360  18.330  43.200  0.00  0.00            
ATOM    634 C217 DOPAX   1      83.830  16.240  42.670  0.00  0.00            
ATOM    635 H17R DOPAX   1      82.990  16.230  43.400  0.00  0.00            
ATOM    636 H17S DOPAX   1      84.280  15.220  42.710  0.00  0.00            
ATOM    637 C218 DOPAX   1      83.280  16.640  41.250  0.00  0.00            
ATOM    638 H18R DOPAX   1      84.060  16.490  40.480  0.00  0.00            
ATOM    639 H18S DOPAX   1      83.160  17.740  41.400  0.00  0.00            
ATOM    640 H18T DOPAX   1      82.330  16.120  41.010  0.00  0.00            
ATOM    641  C33 DOPAX   1      90.740   9.570  51.060  0.00  0.00            
ATOM    642  H3X DOPAX   1      90.510   8.540  51.400  0.00  0.00            
ATOM    643  H3Y DOPAX   1      91.790   9.770  51.350  0.00  0.00            
ATOM    644  C34 DOPAX   1      90.390   9.660  49.540  0.00  0.00            
ATOM    645  H4X DOPAX   1      90.470  10.670  49.080  0.00  0.00            
ATOM    646  H4Y DOPAX   1      91.110   9.010  48.990  0.00  0.00            
ATOM    647  C35 DOPAX   1      88.950   9.270  49.220  0.00  0.00            
ATOM    648  H5X DOPAX   1      88.170  10.020  49.470  0.00  0.00            
ATOM    649  H5Y DOPAX   1      88.870   8.290  49.740  0.00  0.00            
ATOM    650  C36 DOPAX   1      88.960   9.130  47.700  0.00  0.00            
ATOM    651  H6X DOPAX   1      89.010  10.140  47.240  0.00  0.00            
ATOM    652  H6Y DOPAX   1      89.860   8.540  47.400  0.00  0.00            
ATOM    653  C37 DOPAX   1      87.690   8.420  47.160  0.00  0.00            
ATOM    654  H7X DOPAX   1      87.490   7.480  47.710  0.00  0.00            
ATOM    655  H7Y DOPAX   1      86.820   9.030  47.490  0.00  0.00            
ATOM    656  C38 DOPAX   1      87.590   8.370  45.650  0.00  0.00            
ATOM    657  H8X DOPAX   1      86.640   7.840  45.450  0.00  0.00            
ATOM    658  H8Y DOPAX   1      87.420   9.400  45.260  0.00  0.00            
ATOM    659  C39 DOPAX   1      88.700   7.580  45.010  0.00  0.00            
ATOM    660  H9X DOPAX   1      89.690   8.030  45.160  0.00  0.00            
ATOM    661 C310 DOPAX   1      88.520   6.690  44.040  0.00  0.00            
ATOM    662 H10X DOPAX   1      89.490   6.330  43.660  0.00  0.00            
ATOM    663 C311 DOPAX   1      87.410   5.900  43.420  0.00  0.00            
ATOM    664 H11X DOPAX   1      86.490   6.390  43.820  0.00  0.00            
ATOM    665 H11Y DOPAX   1      87.380   4.890  43.870  0.00  0.00            
ATOM    666 C312 DOPAX   1      87.410   5.790  41.950  0.00  0.00            
ATOM    667 H12X DOPAX   1      86.420   5.550  41.500  0.00  0.00            
ATOM    668 H12Y DOPAX   1      88.110   4.990  41.640  0.00  0.00            
ATOM    669 C313 DOPAX   1      87.720   7.110  41.140  0.00  0.00            
ATOM    670 H13X DOPAX   1      87.070   7.880  41.610  0.00  0.00            
ATOM    671 H13Y DOPAX   1      88.810   7.350  41.180  0.00  0.00            
ATOM    672 C314 DOPAX   1      87.340   7.020  39.630  0.00  0.00            
ATOM    673 H14X DOPAX   1      87.610   7.990  39.170  0.00  0.00            
ATOM    674 H14Y DOPAX   1      86.250   6.850  39.650  0.00  0.00            
ATOM    675 C315 DOPAX   1      88.170   5.960  38.860  0.00  0.00            
ATOM    676 H15X DOPAX   1      89.250   6.120  39.040  0.00  0.00            
ATOM    677 H15Y DOPAX   1      87.930   4.940  39.240  0.00  0.00            
ATOM    678 C316 DOPAX   1      87.980   6.060  37.380  0.00  0.00            
ATOM    679 H16X DOPAX   1      88.310   7.040  36.960  0.00  0.00            
ATOM    680 H16Y DOPAX   1      86.870   6.110  37.270  0.00  0.00            
ATOM    681 C317 DOPAX   1      88.490   4.830  36.560  0.00  0.00            
ATOM    682 H17X DOPAX   1      89.600   4.890  36.630  0.00  0.00            
ATOM    683 H17Y DOPAX   1      88.160   3.920  37.090  0.00  0.00            
ATOM    684 C318 DOPAX   1      87.990   4.930  35.160  0.00  0.00            
ATOM    685 H18X DOPAX   1      88.000   3.970  34.600  0.00  0.00            
ATOM    686 H18Y DOPAX   1      86.930   5.260  35.250  0.00  0.00            
ATOM    687 H18Z DOPAX   1      88.550   5.770  34.700  0.00  0.00            
ATOM    688  C1  BGLCX   2      86.360   9.040  57.120  0.00  0.00            
ATOM    689  H1  BGLCX   2      85.760   9.210  56.200  0.00  0.00            
ATOM    690  O1  BGLCX   2      87.590   9.690  57.050  0.00  0.00            
ATOM    691  C5  BGLCX   2      84.330   8.950  58.390  0.00  0.00            
ATOM    692  H5  BGLCX   2      83.860   9.120  57.400  0.00  0.00            
ATOM    693  O5  BGLCX   2      85.660   9.470  58.340  0.00  0.00            
ATOM    694  C2  BGLCX   2      86.640   7.560  57.230  0.00  0.00            
ATOM    695  H2  BGLCX   2      87.360   7.410  58.060  0.00  0.00            
ATOM    696  O2  BGLCX   2      87.230   6.990  56.060  0.00  0.00            
ATOM    697  HO2 BGLCX   2      88.170   6.830  56.190  0.00  0.00            
ATOM    698  C3  BGLCX   2      85.380   6.850  57.610  0.00  0.00            
ATOM    699  H3  BGLCX   2      84.710   6.880  56.730  0.00  0.00            
ATOM    700  O3  BGLCX   2      85.600   5.490  57.980  0.00  0.00            
ATOM    701  HO3 BGLCX   2      84.840   4.970  57.740  0.00  0.00            
ATOM    702  C4  BGLCX   2      84.550   7.510  58.730  0.00  0.00            
ATOM    703  H4  BGLCX   2      85.180   7.450  59.640  0.00  0.00            
ATOM    704  O4  BGLCX   2      83.290   6.920  58.950  0.00  0.00            
ATOM    705  HO4 BGLCX   2      83.350   6.730  59.880  0.00  0.00            
ATOM    706  C6  BGLCX   2      83.510   9.690  59.420  0.00  0.00            
ATOM    707  H61 BGLCX   2      82.550   9.120  59.480  0.00  0.00            
ATOM    708  H62 BGLCX   2      83.940   9.680  60.440  0.00  0.00            
ATOM    709  O6  BGLCX   2      83.230  11.010  58.960  0.00  0.00            
ATOM    710  HO6 BGLCX   2      83.990  11.540  59.200  0.00  0.00            
ATOM    711  C1  DOPAX   1      49.770  20.880  58.480  0.00  0.00            
ATOM    712  HA  DOPAX   1      48.960  21.080  57.750  0.00  0.00            
ATOM    713  HB  DOPAX   1      50.700  21.440  58.240  0.00  0.00            
ATOM    714  C2  DOPAX   1      50.070  19.360  58.450  0.00  0.00            
ATOM    715  HS  DOPAX   1      50.900  19.120  59.150  0.00  0.00            
ATOM    716  O21 DOPAX   1      50.430  19.030  57.140  0.00  0.00            
ATOM    717  C21 DOPAX   1      51.700  19.170  56.880  0.00  0.00            
ATOM    718  O22 DOPAX   1      52.510  19.540  57.710  0.00  0.00            
ATOM    719  C22 DOPAX   1      52.070  18.770  55.480  0.00  0.00            
ATOM    720  H2R DOPAX   1      51.710  19.480  54.710  0.00  0.00            
ATOM    721  H2S DOPAX   1      51.590  17.770  55.380  0.00  0.00            
ATOM    722  C3  DOPAX   1      48.860  18.550  58.960  0.00  0.00            
ATOM    723  HX  DOPAX   1      48.690  18.840  60.010  0.00  0.00            
ATOM    724  HY  DOPAX   1      49.170  17.480  58.930  0.00  0.00            
ATOM    725  O31 DOPAX   1      47.700  18.770  58.020  0.00  0.00            
ATOM    726  C31 DOPAX   1      46.670  18.030  58.490  0.00  0.00            
ATOM    727  O32 DOPAX   1      46.780  17.100  59.230  0.00  0.00            
ATOM    728  C32 DOPAX   1      45.350  18.480  57.930  0.00  0.00            
ATOM    729  H2X DOPAX   1      45.450  19.050  56.980  0.00  0.00            
ATOM    730  H2Y DOPAX   1      44.980  19.240  58.650  0.00  0.00            
ATOM    731  C23 DOPAX   1      53.590  18.630  55.250  0.00  0.00            
ATOM    732  H3R DOPAX   1      54.020  17.980  56.050  0.00  0.00            
ATOM    733  H3S DOPAX   1      54.050  19.620  55.440  0.00  0.00            
ATOM    734  C24 DOPAX   1      54.010  18.090  53.860  0.00  0.00            
ATOM    735  H4R DOPAX   1      53.580  17.080  53.680  0.00  0.00            
ATOM    736  H4S DOPAX   1      55.110  18.020  53.780  0.00  0.00            
ATOM    737  C25 DOPAX   1      53.600  18.930  52.600  0.00  0.00            
ATOM    738  H5R DOPAX   1      54.100  19.920  52.600  0.00  0.00            
ATOM    739  H5S DOPAX   1      52.520  19.190  52.690  0.00  0.00            
ATOM    740  C26 DOPAX   1      54.030  18.320  51.230  0.00  0.00            
ATOM    741  H6R DOPAX   1      53.660  17.280  51.280  0.00  0.00            
ATOM    742  H6S DOPAX   1      55.140  18.230  51.150  0.00  0.00            
ATOM    743  C27 DOPAX   1      53.450  19.210  50.140  0.00  0.00            
ATOM    744  H7R DOPAX   1      53.990  20.140  50.450  0.00  0.00            
ATOM    745  H7S DOPAX   1      52.360  19.330  50.320  0.00  0.00            
ATOM    746  C28 DOPAX   1      53.820  18.700  48.740  0.00  0.00            
ATOM    747  H8R DOPAX   1      53.300  17.730  48.580  0.00  0.00            
ATOM    748  H8S DOPAX   1      54.910  18.490  48.650  0.00  0.00            
ATOM    749  C29 DOPAX   1      53.380  19.780  47.780  0.00  0.00            
ATOM    750  H9R DOPAX   1      53.930  20.730  47.800  0.00  0.00            
ATOM    751 C210 DOPAX   1      52.500  19.640  46.750  0.00  0.00            
ATOM    752 H10R DOPAX   1      52.300  20.480  46.060  0.00  0.00            
ATOM    753 C211 DOPAX   1      51.590  18.460  46.500  0.00  0.00            
ATOM    754 H11R DOPAX   1      51.120  18.160  47.460  0.00  0.00            
ATOM    755 H11S DOPAX   1      52.150  17.530  46.220  0.00  0.00            
ATOM    756 C212 DOPAX   1      50.610  18.680  45.360  0.00  0.00            
ATOM    757 H12R DOPAX   1      51.140  19.180  44.530  0.00  0.00            
ATOM    758 H12S DOPAX   1      49.830  19.400  45.700  0.00  0.00            
ATOM    759 C213 DOPAX   1      49.890  17.390  44.820  0.00  0.00            
ATOM    760 H13R DOPAX   1      48.940  17.200  45.370  0.00  0.00            
ATOM    761 H13S DOPAX   1      50.550  16.510  44.940  0.00  0.00            
ATOM    762 C214 DOPAX   1      49.440  17.480  43.340  0.00  0.00            
ATOM    763 H14R DOPAX   1      50.360  17.770  42.790  0.00  0.00            
ATOM    764 H14S DOPAX   1      48.740  18.350  43.270  0.00  0.00            
ATOM    765 C215 DOPAX   1      48.810  16.220  42.870  0.00  0.00            
ATOM    766 H15R DOPAX   1      49.340  15.360  43.320  0.00  0.00            
ATOM    767 H15S DOPAX   1      49.000  16.180  41.780  0.00  0.00            
ATOM    768 C216 DOPAX   1      47.330  16.050  43.190  0.00  0.00            
ATOM    769 H16R DOPAX   1      46.950  17.100  43.230  0.00  0.00            
ATOM    770 H16S DOPAX   1      47.200  15.680  44.220  0.00  0.00            
ATOM    771 C217 DOPAX   1      46.470  15.310  42.160  0.00  0.00            
ATOM    772 H17R DOPAX   1      46.980  14.340  42.040  0.00  0.00            
ATOM    773 H17S DOPAX   1      46.490  15.920  41.230  0.00  0.00            
ATOM    774 C218 DOPAX   1      45.060  14.980  42.590  0.00  0.00            
ATOM    775 H18R DOPAX   1      44.470  15.870  42.910  0.00  0.00            
ATOM    776 H18S DOPAX   1      45.070  14.350  43.510  0.00  0.00            
ATOM    777 H18T DOPAX   1      44.550  14.350  41.830  0.00  0.00            
ATOM    778  C33 DOPAX   1      44.310  17.310  57.810  0.00  0.00            
ATOM    779  H3X DOPAX   1      43.300  17.740  57.640  0.00  0.00            
ATOM    780  H3Y DOPAX   1      44.320  16.620  58.680  0.00  0.00            
ATOM    781  C34 DOPAX   1      44.650  16.610  56.530  0.00  0.00            
ATOM    782  H4X DOPAX   1      44.990  17.240  55.690  0.00  0.00            
ATOM    783  H4Y DOPAX   1      45.510  15.940  56.750  0.00  0.00            
ATOM    784  C35 DOPAX   1      43.450  15.880  55.890  0.00  0.00            
ATOM    785  H5X DOPAX   1      42.640  16.610  55.650  0.00  0.00            
ATOM    786  H5Y DOPAX   1      43.090  15.090  56.580  0.00  0.00            
ATOM    787  C36 DOPAX   1      43.940  15.010  54.700  0.00  0.00            
ATOM    788  H6X DOPAX   1      44.510  15.630  53.970  0.00  0.00            
ATOM    789  H6Y DOPAX   1      44.640  14.180  54.940  0.00  0.00            
ATOM    790  C37 DOPAX   1      42.700  14.480  54.130  0.00  0.00            
ATOM    791  H7X DOPAX   1      42.110  13.930  54.890  0.00  0.00            
ATOM    792  H7Y DOPAX   1      42.120  15.340  53.740  0.00  0.00            
ATOM    793  C38 DOPAX   1      43.000  13.560  52.850  0.00  0.00            
ATOM    794  H8X DOPAX   1      43.720  14.040  52.150  0.00  0.00            
ATOM    795  H8Y DOPAX   1      43.510  12.660  53.270  0.00  0.00            
ATOM    796  C39 DOPAX   1      41.740  13.070  52.110  0.00  0.00            
ATOM    797  H9X DOPAX   1      40.880  13.760  52.230  0.00  0.00            
ATOM    798 C310 DOPAX   1      41.620  11.950  51.370  0.00  0.00            
ATOM    799 H10X DOPAX   1      40.660  11.590  50.960  0.00  0.00            
ATOM    800 C311 DOPAX   1      42.790  11.120  51.070  0.00  0.00            
ATOM    801 H11X DOPAX   1      42.440  10.110  50.750  0.00  0.00            
ATOM    802 H11Y DOPAX   1      43.370  10.880  51.990  0.00  0.00            
ATOM    803 C312 DOPAX   1      43.850  11.590  50.010  0.00  0.00            
ATOM    804 H12X DOPAX   1      44.760  10.970  49.940  0.00  0.00            
ATOM    805 H12Y DOPAX   1      44.190  12.590  50.360  0.00  0.00            
ATOM    806 C313 DOPAX   1      43.330  11.670  48.560  0.00  0.00            
ATOM    807 H13X DOPAX   1      42.990  10.680  48.200  0.00  0.00            
ATOM    808 H13Y DOPAX   1      42.430  12.310  48.460  0.00  0.00            
ATOM    809 C314 DOPAX   1      44.360  12.140  47.570  0.00  0.00            
ATOM    810 H14X DOPAX   1      45.170  11.420  47.320  0.00  0.00            
ATOM    811 H14Y DOPAX   1      44.860  13.050  47.970  0.00  0.00            
ATOM    812 C315 DOPAX   1      43.770  12.560  46.190  0.00  0.00            
ATOM    813 H15X DOPAX   1      43.190  13.480  46.450  0.00  0.00            
ATOM    814 H15Y DOPAX   1      44.540  12.910  45.480  0.00  0.00            
ATOM    815 C316 DOPAX   1      42.850  11.460  45.560  0.00  0.00            
ATOM    816 H16X DOPAX   1      41.960  11.290  46.190  0.00  0.00            
ATOM    817 H16Y DOPAX   1      43.440  10.520  45.470  0.00  0.00            
ATOM    818 C317 DOPAX   1      42.450  11.910  44.150  0.00  0.00            
ATOM    819 H17X DOPAX   1      41.600  12.630  44.080  0.00  0.00            
ATOM    820 H17Y DOPAX   1      43.390  12.330  43.730  0.00  0.00            
ATOM    821 C318 DOPAX   1      42.080  10.690  43.240  0.00  0.00            
ATOM    822 H18X DOPAX   1      42.990  10.070  43.090  0.00  0.00            
ATOM    823 H18Y DOPAX   1      41.410  10.070  43.870  0.00  0.00            
ATOM    824 H18Z DOPAX   1      41.560  10.980  42.300  0.00  0.00            
ATOM    825  C1  BGLCX   2      49.720  22.720  59.870  0.00  0.00            
ATOM    826  H1  BGLCX   2      49.330  23.250  58.980  0.00  0.00            
ATOM    827  O1  BGLCX   2      49.430  21.400  59.820  0.00  0.00            
ATOM    828  C5  BGLCX   2      51.490  24.250  60.140  0.00  0.00            
ATOM    829  H5  BGLCX   2      50.920  24.800  59.360  0.00  0.00            
ATOM    830  O5  BGLCX   2      51.140  22.830  59.980  0.00  0.00            
ATOM    831  C2  BGLCX   2      49.050  23.190  61.130  0.00  0.00            
ATOM    832  H2  BGLCX   2      49.460  22.610  61.990  0.00  0.00            
ATOM    833  O2  BGLCX   2      47.640  22.880  61.110  0.00  0.00            
ATOM    834  HO2 BGLCX   2      47.490  21.940  61.210  0.00  0.00            
ATOM    835  C3  BGLCX   2      49.380  24.590  61.440  0.00  0.00            
ATOM    836  H3  BGLCX   2      48.920  25.220  60.660  0.00  0.00            
ATOM    837  O3  BGLCX   2      48.770  24.830  62.720  0.00  0.00            
ATOM    838  HO3 BGLCX   2      47.830  24.950  62.560  0.00  0.00            
ATOM    839  C4  BGLCX   2      50.920  24.830  61.380  0.00  0.00            
ATOM    840  H4  BGLCX   2      51.340  24.300  62.270  0.00  0.00            
ATOM    841  O4  BGLCX   2      51.340  26.220  61.490  0.00  0.00            
ATOM    842  HO4 BGLCX   2      50.750  26.710  60.910  0.00  0.00            
ATOM    843  C6  BGLCX   2      52.990  24.310  60.040  0.00  0.00            
ATOM    844  H61 BGLCX   2      53.290  23.610  59.220  0.00  0.00            
ATOM    845  H62 BGLCX   2      53.290  25.360  59.850  0.00  0.00            
ATOM    846  O6  BGLCX   2      53.730  23.940  61.240  0.00  0.00            
ATOM    847  HO6 BGLCX   2      53.370  24.490  61.930  0.00  0.00            
ATOM    848  C1  DOPAX   1       8.110   5.100  56.760  0.00  0.00            
ATOM    849  HA  DOPAX   1       7.760   6.120  56.480  0.00  0.00            
ATOM    850  HB  DOPAX   1       9.030   5.120  57.380  0.00  0.00            
ATOM    851  C2  DOPAX   1       8.460   4.370  55.380  0.00  0.00            
ATOM    852  HS  DOPAX   1       8.740   3.320  55.640  0.00  0.00            
ATOM    853  O21 DOPAX   1       9.500   5.150  54.700  0.00  0.00            
ATOM    854  C21 DOPAX   1      10.320   4.330  53.910  0.00  0.00            
ATOM    855  O22 DOPAX   1      10.330   3.120  54.070  0.00  0.00            
ATOM    856  C22 DOPAX   1      11.140   5.080  52.810  0.00  0.00            
ATOM    857  H2R DOPAX   1      10.490   4.900  51.920  0.00  0.00            
ATOM    858  H2S DOPAX   1      12.020   4.430  52.630  0.00  0.00            
ATOM    859  C3  DOPAX   1       7.190   4.410  54.450  0.00  0.00            
ATOM    860  HX  DOPAX   1       7.080   5.460  54.090  0.00  0.00            
ATOM    861  HY  DOPAX   1       6.330   4.150  55.090  0.00  0.00            
ATOM    862  O31 DOPAX   1       7.330   3.510  53.380  0.00  0.00            
ATOM    863  C31 DOPAX   1       6.740   2.430  53.320  0.00  0.00            
ATOM    864  O32 DOPAX   1       6.280   1.820  54.280  0.00  0.00            
ATOM    865  C32 DOPAX   1       6.910   1.920  51.830  0.00  0.00            
ATOM    866  H2X DOPAX   1       6.380   2.670  51.210  0.00  0.00            
ATOM    867  H2Y DOPAX   1       6.340   0.980  51.690  0.00  0.00            
ATOM    868  C23 DOPAX   1      11.410   6.560  53.210  0.00  0.00            
ATOM    869  H3R DOPAX   1      11.930   6.510  54.190  0.00  0.00            
ATOM    870  H3S DOPAX   1      10.530   7.220  53.370  0.00  0.00            
ATOM    871  C24 DOPAX   1      12.250   7.250  52.110  0.00  0.00            
ATOM    872  H4R DOPAX   1      13.310   6.930  52.000  0.00  0.00            
ATOM    873  H4S DOPAX   1      12.350   8.320  52.400  0.00  0.00            
ATOM    874  C25 DOPAX   1      11.570   7.280  50.630  0.00  0.00            
ATOM    875  H5R DOPAX   1      10.480   7.490  50.670  0.00  0.00            
ATOM    876  H5S DOPAX   1      11.540   6.230  50.270  0.00  0.00            
ATOM    877  C26 DOPAX   1      12.250   8.270  49.670  0.00  0.00            
ATOM    878  H6R DOPAX   1      13.250   7.810  49.560  0.00  0.00            
ATOM    879  H6S DOPAX   1      12.380   9.240  50.200  0.00  0.00            
ATOM    880  C27 DOPAX   1      11.430   8.350  48.350  0.00  0.00            
ATOM    881  H7R DOPAX   1      10.370   8.540  48.620  0.00  0.00            
ATOM    882  H7S DOPAX   1      11.390   7.530  47.590  0.00  0.00            
ATOM    883  C28 DOPAX   1      12.030   9.550  47.570  0.00  0.00            
ATOM    884  H8R DOPAX   1      13.130   9.540  47.730  0.00  0.00            
ATOM    885  H8S DOPAX   1      11.770  10.410  48.220  0.00  0.00            
ATOM    886  C29 DOPAX   1      11.660   9.590  46.070  0.00  0.00            
ATOM    887  H9R DOPAX   1      12.100   8.800  45.450  0.00  0.00            
ATOM    888 C210 DOPAX   1      10.850  10.430  45.420  0.00  0.00            
ATOM    889 H10R DOPAX   1      10.870  10.390  44.320  0.00  0.00            
ATOM    890 C211 DOPAX   1      10.110  11.640  46.000  0.00  0.00            
ATOM    891 H11R DOPAX   1      10.700  12.570  45.800  0.00  0.00            
ATOM    892 H11S DOPAX   1      10.110  11.530  47.110  0.00  0.00            
ATOM    893 C212 DOPAX   1       8.690  11.780  45.450  0.00  0.00            
ATOM    894 H12R DOPAX   1       8.310  12.590  46.110  0.00  0.00            
ATOM    895 H12S DOPAX   1       8.160  10.830  45.670  0.00  0.00            
ATOM    896 C213 DOPAX   1       8.680  12.170  43.980  0.00  0.00            
ATOM    897 H13R DOPAX   1       8.480  11.260  43.380  0.00  0.00            
ATOM    898 H13S DOPAX   1       9.630  12.630  43.610  0.00  0.00            
ATOM    899 C214 DOPAX   1       7.660  13.230  43.680  0.00  0.00            
ATOM    900 H14R DOPAX   1       7.730  14.000  44.480  0.00  0.00            
ATOM    901 H14S DOPAX   1       6.660  12.790  43.830  0.00  0.00            
ATOM    902 C215 DOPAX   1       7.710  13.780  42.240  0.00  0.00            
ATOM    903 H15R DOPAX   1       7.480  12.960  41.530  0.00  0.00            
ATOM    904 H15S DOPAX   1       8.560  14.330  41.790  0.00  0.00            
ATOM    905 C216 DOPAX   1       6.620  14.820  42.150  0.00  0.00            
ATOM    906 H16R DOPAX   1       6.980  15.740  42.670  0.00  0.00            
ATOM    907 H16S DOPAX   1       5.700  14.500  42.690  0.00  0.00            
ATOM    908 C217 DOPAX   1       6.220  15.120  40.690  0.00  0.00            
ATOM    909 H17R DOPAX   1       7.130  15.110  40.050  0.00  0.00            
ATOM    910 H17S DOPAX   1       5.920  16.190  40.710  0.00  0.00            
ATOM    911 C218 DOPAX   1       5.080  14.260  40.260  0.00  0.00            
ATOM    912 H18R DOPAX   1       4.340  14.350  41.080  0.00  0.00            
ATOM    913 H18S DOPAX   1       5.440  13.210  40.200  0.00  0.00            
ATOM    914 H18T DOPAX   1       4.630  14.580  39.290  0.00  0.00            
ATOM    915  C33 DOPAX   1       8.310   1.770  51.280  0.00  0.00            
ATOM    916  H3X DOPAX   1       8.740   0.810  51.620  0.00  0.00            
ATOM    917  H3Y DOPAX   1       8.980   2.590  51.610  0.00  0.00            
ATOM    918  C34 DOPAX   1       8.490   1.970  49.790  0.00  0.00            
ATOM    919  H4X DOPAX   1       9.320   1.330  49.400  0.00  0.00            
ATOM    920  H4Y DOPAX   1       7.600   1.590  49.250  0.00  0.00            
ATOM    921  C35 DOPAX   1       8.850   3.320  49.270  0.00  0.00            
ATOM    922  H5X DOPAX   1       9.730   3.790  49.770  0.00  0.00            
ATOM    923  H5Y DOPAX   1       8.010   3.990  49.520  0.00  0.00            
ATOM    924  C36 DOPAX   1       9.240   3.310  47.770  0.00  0.00            
ATOM    925  H6X DOPAX   1      10.040   2.560  47.620  0.00  0.00            
ATOM    926  H6Y DOPAX   1       8.310   3.010  47.250  0.00  0.00            
ATOM    927  C37 DOPAX   1       9.770   4.750  47.370  0.00  0.00            
ATOM    928  H7X DOPAX   1       9.070   5.570  47.630  0.00  0.00            
ATOM    929  H7Y DOPAX   1      10.740   4.910  47.900  0.00  0.00            
ATOM    930  C38 DOPAX   1      10.050   4.900  45.860  0.00  0.00            
ATOM    931  H8X DOPAX   1      10.470   5.920  45.720  0.00  0.00            
ATOM    932  H8Y DOPAX   1      10.860   4.160  45.730  0.00  0.00            
ATOM    933  C39 DOPAX   1       8.820   4.600  45.030  0.00  0.00            
ATOM    934  H9X DOPAX   1       8.330   3.640  45.240  0.00  0.00            
ATOM    935 C310 DOPAX   1       8.390   5.260  43.960  0.00  0.00            
ATOM    936 H10X DOPAX   1       7.520   4.950  43.360  0.00  0.00            
ATOM    937 C311 DOPAX   1       9.080   6.390  43.220  0.00  0.00            
ATOM    938 H11X DOPAX   1       9.760   5.900  42.500  0.00  0.00            
ATOM    939 H11Y DOPAX   1       9.740   7.090  43.780  0.00  0.00            
ATOM    940 C312 DOPAX   1       8.160   7.340  42.410  0.00  0.00            
ATOM    941 H12X DOPAX   1       7.770   8.120  43.100  0.00  0.00            
ATOM    942 H12Y DOPAX   1       7.340   6.800  41.880  0.00  0.00            
ATOM    943 C313 DOPAX   1       8.900   8.220  41.330  0.00  0.00            
ATOM    944 H13X DOPAX   1       9.200   7.520  40.520  0.00  0.00            
ATOM    945 H13Y DOPAX   1       8.160   8.970  40.950  0.00  0.00            
ATOM    946 C314 DOPAX   1      10.080   9.050  41.820  0.00  0.00            
ATOM    947 H14X DOPAX   1      10.980   8.420  42.030  0.00  0.00            
ATOM    948 H14Y DOPAX   1       9.820   9.590  42.760  0.00  0.00            
ATOM    949 C315 DOPAX   1      10.510  10.110  40.770  0.00  0.00            
ATOM    950 H15X DOPAX   1      10.700   9.440  39.900  0.00  0.00            
ATOM    951 H15Y DOPAX   1       9.690  10.820  40.510  0.00  0.00            
ATOM    952 C316 DOPAX   1      11.740  10.970  40.990  0.00  0.00            
ATOM    953 H16X DOPAX   1      12.660  10.360  41.120  0.00  0.00            
ATOM    954 H16Y DOPAX   1      11.550  11.430  41.990  0.00  0.00            
ATOM    955 C317 DOPAX   1      12.120  11.890  39.870  0.00  0.00            
ATOM    956 H17X DOPAX   1      11.360  12.690  39.770  0.00  0.00            
ATOM    957 H17Y DOPAX   1      13.080  12.380  40.130  0.00  0.00            
ATOM    958 C318 DOPAX   1      12.280  11.190  38.520  0.00  0.00            
ATOM    959 H18X DOPAX   1      12.640  11.870  37.720  0.00  0.00            
ATOM    960 H18Y DOPAX   1      12.920  10.290  38.700  0.00  0.00            
ATOM    961 H18Z DOPAX   1      11.280  10.740  38.310  0.00  0.00            
ATOM    962  C1  BGLCX   2       6.500   5.070  58.590  0.00  0.00            
ATOM    963  H1  BGLCX   2       6.210   6.100  58.280  0.00  0.00            
ATOM    964  O1  BGLCX   2       7.050   4.470  57.420  0.00  0.00            
ATOM    965  C5  BGLCX   2       7.060   5.720  60.770  0.00  0.00            
ATOM    966  H5  BGLCX   2       6.790   6.750  60.430  0.00  0.00            
ATOM    967  O5  BGLCX   2       7.440   4.990  59.640  0.00  0.00            
ATOM    968  C2  BGLCX   2       5.240   4.290  59.030  0.00  0.00            
ATOM    969  H2  BGLCX   2       5.590   3.270  59.290  0.00  0.00            
ATOM    970  O2  BGLCX   2       4.210   4.190  58.080  0.00  0.00            
ATOM    971  HO2 BGLCX   2       3.740   3.380  58.300  0.00  0.00            
ATOM    972  C3  BGLCX   2       4.680   4.870  60.310  0.00  0.00            
ATOM    973  H3  BGLCX   2       4.340   5.860  59.950  0.00  0.00            
ATOM    974  O3  BGLCX   2       3.470   4.240  60.860  0.00  0.00            
ATOM    975  HO3 BGLCX   2       3.780   3.760  61.630  0.00  0.00            
ATOM    976  C4  BGLCX   2       5.760   5.060  61.390  0.00  0.00            
ATOM    977  H4  BGLCX   2       6.090   4.080  61.790  0.00  0.00            
ATOM    978  O4  BGLCX   2       5.270   5.750  62.510  0.00  0.00            
ATOM    979  HO4 BGLCX   2       4.500   5.260  62.800  0.00  0.00            
ATOM    980  C6  BGLCX   2       8.200   5.640  61.730  0.00  0.00            
ATOM    981  H61 BGLCX   2       7.930   5.940  62.770  0.00  0.00            
ATOM    982  H62 BGLCX   2       8.410   4.550  61.850  0.00  0.00            
ATOM    983  O6  BGLCX   2       9.440   6.150  61.140  0.00  0.00            
ATOM    984  HO6 BGLCX   2       9.800   5.530  60.510  0.00  0.00            
ATOM    985  C1  DOPAX   1       4.080  30.640  64.570  0.00  0.00            
ATOM    986  HA  DOPAX   1       2.990  30.430  64.600  0.00  0.00            
ATOM    987  HB  DOPAX   1       4.140  31.570  65.180  0.00  0.00            
ATOM    988  C2  DOPAX   1       4.450  31.200  63.090  0.00  0.00            
ATOM    989  HS  DOPAX   1       3.690  32.010  62.960  0.00  0.00            
ATOM    990  O21 DOPAX   1       4.320  30.280  62.040  0.00  0.00            
ATOM    991  C21 DOPAX   1       3.120  29.910  61.580  0.00  0.00            
ATOM    992  O22 DOPAX   1       2.040  30.160  62.130  0.00  0.00            
ATOM    993  C22 DOPAX   1       3.380  29.040  60.340  0.00  0.00            
ATOM    994  H2R DOPAX   1       3.740  28.050  60.700  0.00  0.00            
ATOM    995  H2S DOPAX   1       4.100  29.610  59.720  0.00  0.00            
ATOM    996  C3  DOPAX   1       5.910  31.810  63.250  0.00  0.00            
ATOM    997  HX  DOPAX   1       6.520  30.930  63.570  0.00  0.00            
ATOM    998  HY  DOPAX   1       5.900  32.540  64.080  0.00  0.00            
ATOM    999  O31 DOPAX   1       6.360  32.570  62.070  0.00  0.00            
ATOM   1000  C31 DOPAX   1       7.270  31.950  61.310  0.00  0.00            
ATOM   1001  O32 DOPAX   1       7.720  30.820  61.540  0.00  0.00            
ATOM   1002  C32 DOPAX   1       7.480  32.800  60.020  0.00  0.00            
ATOM   1003  H2X DOPAX   1       7.940  33.760  60.330  0.00  0.00            
ATOM   1004  H2Y DOPAX   1       6.490  33.190  59.690  0.00  0.00            
ATOM   1005  C23 DOPAX   1       2.170  28.770  59.390  0.00  0.00            
ATOM   1006  H3R DOPAX   1       1.310  28.280  59.900  0.00  0.00            
ATOM   1007  H3S DOPAX   1       2.570  27.940  58.760  0.00  0.00            
ATOM   1008  C24 DOPAX   1       1.610  29.990  58.630  0.00  0.00            
ATOM   1009  H4R DOPAX   1       1.000  30.690  59.250  0.00  0.00            
ATOM   1010  H4S DOPAX   1       0.850  29.570  57.940  0.00  0.00            
ATOM   1011  C25 DOPAX   1       2.630  30.940  57.940  0.00  0.00            
ATOM   1012  H5R DOPAX   1       3.340  31.260  58.720  0.00  0.00            
ATOM   1013  H5S DOPAX   1       1.990  31.790  57.610  0.00  0.00            
ATOM   1014  C26 DOPAX   1       3.280  30.390  56.710  0.00  0.00            
ATOM   1015  H6R DOPAX   1       3.870  29.460  56.900  0.00  0.00            
ATOM   1016  H6S DOPAX   1       4.080  31.100  56.420  0.00  0.00            
ATOM   1017  C27 DOPAX   1       2.380  30.220  55.480  0.00  0.00            
ATOM   1018  H7R DOPAX   1       1.990  31.240  55.320  0.00  0.00            
ATOM   1019  H7S DOPAX   1       1.520  29.530  55.660  0.00  0.00            
ATOM   1020  C28 DOPAX   1       3.230  29.700  54.310  0.00  0.00            
ATOM   1021  H8R DOPAX   1       3.480  28.650  54.570  0.00  0.00            
ATOM   1022  H8S DOPAX   1       4.210  30.200  54.170  0.00  0.00            
ATOM   1023  C29 DOPAX   1       2.430  29.700  53.010  0.00  0.00            
ATOM   1024  H9R DOPAX   1       1.340  29.810  53.110  0.00  0.00            
ATOM   1025 C210 DOPAX   1       2.950  29.830  51.780  0.00  0.00            
ATOM   1026 H10R DOPAX   1       2.270  29.630  50.940  0.00  0.00            
ATOM   1027 C211 DOPAX   1       4.400  29.930  51.350  0.00  0.00            
ATOM   1028 H11R DOPAX   1       5.070  29.490  52.120  0.00  0.00            
ATOM   1029 H11S DOPAX   1       4.550  31.030  51.320  0.00  0.00            
ATOM   1030 C212 DOPAX   1       4.780  29.300  49.990  0.00  0.00            
ATOM   1031 H12R DOPAX   1       4.010  29.600  49.230  0.00  0.00            
ATOM   1032 H12S DOPAX   1       4.740  28.190  50.010  0.00  0.00            
ATOM   1033 C213 DOPAX   1       6.170  29.570  49.530  0.00  0.00            
ATOM   1034 H13R DOPAX   1       6.920  29.000  50.130  0.00  0.00            
ATOM   1035 H13S DOPAX   1       6.420  30.640  49.680  0.00  0.00            
ATOM   1036 C214 DOPAX   1       6.410  29.170  48.060  0.00  0.00            
ATOM   1037 H14R DOPAX   1       5.850  28.230  47.890  0.00  0.00            
ATOM   1038 H14S DOPAX   1       7.470  28.860  47.940  0.00  0.00            
ATOM   1039 C215 DOPAX   1       6.040  30.170  46.990  0.00  0.00            
ATOM   1040 H15R DOPAX   1       6.710  31.060  46.920  0.00  0.00            
ATOM   1041 H15S DOPAX   1       5.010  30.550  47.170  0.00  0.00            
ATOM   1042 C216 DOPAX   1       6.020  29.590  45.550  0.00  0.00            
ATOM   1043 H16R DOPAX   1       5.440  28.650  45.540  0.00  0.00            
ATOM   1044 H16S DOPAX   1       7.030  29.340  45.150  0.00  0.00            
ATOM   1045 C217 DOPAX   1       5.170  30.420  44.550  0.00  0.00            
ATOM   1046 H17R DOPAX   1       4.280  30.840  45.080  0.00  0.00            
ATOM   1047 H17S DOPAX   1       4.750  29.740  43.770  0.00  0.00            
ATOM   1048 C218 DOPAX   1       5.890  31.600  43.900  0.00  0.00            
ATOM   1049 H18R DOPAX   1       5.130  32.320  43.510  0.00  0.00            
ATOM   1050 H18S DOPAX   1       6.650  31.220  43.190  0.00  0.00            
ATOM   1051 H18T DOPAX   1       6.380  32.230  44.680  0.00  0.00            
ATOM   1052  C33 DOPAX   1       8.250  32.050  58.930  0.00  0.00            
ATOM   1053  H3X DOPAX   1       8.940  31.310  59.400  0.00  0.00            
ATOM   1054  H3Y DOPAX   1       8.880  32.830  58.460  0.00  0.00            
ATOM   1055  C34 DOPAX   1       7.360  31.380  57.880  0.00  0.00            
ATOM   1056  H4X DOPAX   1       6.690  30.710  58.450  0.00  0.00            
ATOM   1057  H4Y DOPAX   1       6.870  32.230  57.370  0.00  0.00            
ATOM   1058  C35 DOPAX   1       8.140  30.680  56.790  0.00  0.00            
ATOM   1059  H5X DOPAX   1       8.710  29.800  57.120  0.00  0.00            
ATOM   1060  H5Y DOPAX   1       8.910  31.360  56.380  0.00  0.00            
ATOM   1061  C36 DOPAX   1       7.160  30.240  55.740  0.00  0.00            
ATOM   1062  H6X DOPAX   1       6.370  29.570  56.130  0.00  0.00            
ATOM   1063  H6Y DOPAX   1       6.690  31.170  55.340  0.00  0.00            
ATOM   1064  C37 DOPAX   1       7.820  29.500  54.540  0.00  0.00            
ATOM   1065  H7X DOPAX   1       8.920  29.510  54.720  0.00  0.00            
ATOM   1066  H7Y DOPAX   1       7.480  28.450  54.440  0.00  0.00            
ATOM   1067  C38 DOPAX   1       7.620  30.260  53.180  0.00  0.00            
ATOM   1068  H8X DOPAX   1       6.530  30.440  53.050  0.00  0.00            
ATOM   1069  H8Y DOPAX   1       7.920  31.320  53.310  0.00  0.00            
ATOM   1070  C39 DOPAX   1       8.360  29.560  52.050  0.00  0.00            
ATOM   1071  H9X DOPAX   1       7.980  28.530  51.960  0.00  0.00            
ATOM   1072 C310 DOPAX   1       9.270  30.060  51.180  0.00  0.00            
ATOM   1073 H10X DOPAX   1       9.670  29.330  50.470  0.00  0.00            
ATOM   1074 C311 DOPAX   1       9.770  31.460  51.130  0.00  0.00            
ATOM   1075 H11X DOPAX   1      10.880  31.430  51.080  0.00  0.00            
ATOM   1076 H11Y DOPAX   1       9.580  31.950  52.110  0.00  0.00            
ATOM   1077 C312 DOPAX   1       9.210  32.280  49.950  0.00  0.00            
ATOM   1078 H12X DOPAX   1       9.490  33.350  49.980  0.00  0.00            
ATOM   1079 H12Y DOPAX   1       8.100  32.220  50.040  0.00  0.00            
ATOM   1080 C313 DOPAX   1       9.680  31.750  48.600  0.00  0.00            
ATOM   1081 H13X DOPAX   1      10.750  31.510  48.750  0.00  0.00            
ATOM   1082 H13Y DOPAX   1       9.020  30.900  48.330  0.00  0.00            
ATOM   1083 C314 DOPAX   1       9.500  32.780  47.370  0.00  0.00            
ATOM   1084 H14X DOPAX   1      10.000  33.640  47.870  0.00  0.00            
ATOM   1085 H14Y DOPAX   1       8.460  33.120  47.180  0.00  0.00            
ATOM   1086 C315 DOPAX   1      10.160  32.360  46.140  0.00  0.00            
ATOM   1087 H15X DOPAX   1       9.830  31.380  45.740  0.00  0.00            
ATOM   1088 H15Y DOPAX   1       9.930  33.100  45.340  0.00  0.00            
ATOM   1089 C316 DOPAX   1      11.710  32.240  46.320  0.00  0.00            
ATOM   1090 H16X DOPAX   1      11.860  31.190  46.650  0.00  0.00            
ATOM   1091 H16Y DOPAX   1      12.290  32.980  46.920  0.00  0.00            
ATOM   1092 C317 DOPAX   1      12.410  32.400  44.950  0.00  0.00            
ATOM   1093 H17X DOPAX   1      12.030  33.300  44.430  0.00  0.00            
ATOM   1094 H17Y DOPAX   1      13.510  32.510  45.080  0.00  0.00            
ATOM   1095 C318 DOPAX   1      12.320  31.140  44.100  0.00  0.00            
ATOM   1096 H18X DOPAX   1      12.640  30.250  44.680  0.00  0.00            
ATOM   1097 H18Y DOPAX   1      11.280  30.830  43.860  0.00  0.00            
ATOM   1098 H18Z DOPAX   1      12.810  31.200  43.100  0.00  0.00            
ATOM   1099  C1  BGLCX   2       5.130  29.770  66.460  0.00  0.00            
ATOM   1100  H1  BGLCX   2       4.230  29.580  67.090  0.00  0.00            
ATOM   1101  O1  BGLCX   2       4.940  29.600  65.060  0.00  0.00            
ATOM   1102  C5  BGLCX   2       5.880  31.090  68.240  0.00  0.00            
ATOM   1103  H5  BGLCX   2       4.980  30.970  68.890  0.00  0.00            
ATOM   1104  O5  BGLCX   2       5.660  31.050  66.870  0.00  0.00            
ATOM   1105  C2  BGLCX   2       6.130  28.600  66.790  0.00  0.00            
ATOM   1106  H2  BGLCX   2       7.000  28.800  66.140  0.00  0.00            
ATOM   1107  O2  BGLCX   2       5.610  27.350  66.390  0.00  0.00            
ATOM   1108  HO2 BGLCX   2       6.330  26.940  65.910  0.00  0.00            
ATOM   1109  C3  BGLCX   2       6.570  28.630  68.210  0.00  0.00            
ATOM   1110  H3  BGLCX   2       5.690  28.330  68.810  0.00  0.00            
ATOM   1111  O3  BGLCX   2       7.720  27.730  68.290  0.00  0.00            
ATOM   1112  HO3 BGLCX   2       7.350  26.920  68.660  0.00  0.00            
ATOM   1113  C4  BGLCX   2       6.890  30.040  68.690  0.00  0.00            
ATOM   1114  H4  BGLCX   2       7.740  30.440  68.100  0.00  0.00            
ATOM   1115  O4  BGLCX   2       7.110  30.090  70.090  0.00  0.00            
ATOM   1116  HO4 BGLCX   2       6.480  29.470  70.480  0.00  0.00            
ATOM   1117  C6  BGLCX   2       6.270  32.550  68.610  0.00  0.00            
ATOM   1118  H61 BGLCX   2       5.520  33.250  68.200  0.00  0.00            
ATOM   1119  H62 BGLCX   2       6.240  32.590  69.720  0.00  0.00            
ATOM   1120  O6  BGLCX   2       7.560  32.930  68.120  0.00  0.00            
ATOM   1121  HO6 BGLCX   2       7.740  32.590  67.240  0.00  0.00            
ATOM   1122  C1  DOPAX   1      90.160 -11.350  53.900  0.00  0.00            
ATOM   1123  HA  DOPAX   1      89.280 -11.320  54.570  0.00  0.00            
ATOM   1124  HB  DOPAX   1      90.550 -10.310  54.010  0.00  0.00            
ATOM   1125  C2  DOPAX   1      89.580 -11.640  52.520  0.00  0.00            
ATOM   1126  HS  DOPAX   1      90.370 -11.890  51.780  0.00  0.00            
ATOM   1127  O21 DOPAX   1      88.660 -10.610  52.170  0.00  0.00            
ATOM   1128  C21 DOPAX   1      89.320  -9.670  51.280  0.00  0.00            
ATOM   1129  O22 DOPAX   1      90.540  -9.750  51.090  0.00  0.00            
ATOM   1130  C22 DOPAX   1      88.430  -8.530  50.830  0.00  0.00            
ATOM   1131  H2R DOPAX   1      89.130  -7.680  50.650  0.00  0.00            
ATOM   1132  H2S DOPAX   1      87.700  -8.250  51.620  0.00  0.00            
ATOM   1133  C3  DOPAX   1      88.870 -13.060  52.520  0.00  0.00            
ATOM   1134  HX  DOPAX   1      87.930 -12.860  53.070  0.00  0.00            
ATOM   1135  HY  DOPAX   1      89.720 -13.590  53.000  0.00  0.00            
ATOM   1136  O31 DOPAX   1      88.600 -13.500  51.210  0.00  0.00            
ATOM   1137  C31 DOPAX   1      88.080 -14.700  51.190  0.00  0.00            
ATOM   1138  O32 DOPAX   1      87.960 -15.410  52.140  0.00  0.00            
ATOM   1139  C32 DOPAX   1      87.630 -14.980  49.700  0.00  0.00            
ATOM   1140  H2X DOPAX   1      86.970 -14.150  49.340  0.00  0.00            
ATOM   1141  H2Y DOPAX   1      87.080 -15.940  49.690  0.00  0.00            
ATOM   1142  C23 DOPAX   1      87.780  -8.990  49.520  0.00  0.00            
ATOM   1143  H3R DOPAX   1      88.560  -9.430  48.850  0.00  0.00            
ATOM   1144  H3S DOPAX   1      87.310  -8.110  49.040  0.00  0.00            
ATOM   1145  C24 DOPAX   1      86.680 -10.110  49.670  0.00  0.00            
ATOM   1146  H4R DOPAX   1      86.110  -9.830  50.580  0.00  0.00            
ATOM   1147  H4S DOPAX   1      87.020 -11.150  49.870  0.00  0.00            
ATOM   1148  C25 DOPAX   1      85.700 -10.320  48.540  0.00  0.00            
ATOM   1149  H5R DOPAX   1      85.420  -9.330  48.130  0.00  0.00            
ATOM   1150  H5S DOPAX   1      84.680 -10.640  48.840  0.00  0.00            
ATOM   1151  C26 DOPAX   1      86.190 -11.210  47.340  0.00  0.00            
ATOM   1152  H6R DOPAX   1      86.190 -12.290  47.620  0.00  0.00            
ATOM   1153  H6S DOPAX   1      87.200 -10.940  46.980  0.00  0.00            
ATOM   1154  C27 DOPAX   1      85.240 -11.010  46.220  0.00  0.00            
ATOM   1155  H7R DOPAX   1      84.170 -10.760  46.410  0.00  0.00            
ATOM   1156  H7S DOPAX   1      85.030 -11.940  45.670  0.00  0.00            
ATOM   1157  C28 DOPAX   1      85.650  -9.940  45.190  0.00  0.00            
ATOM   1158  H8R DOPAX   1      85.880  -9.030  45.780  0.00  0.00            
ATOM   1159  H8S DOPAX   1      84.830  -9.700  44.470  0.00  0.00            
ATOM   1160  C29 DOPAX   1      86.800 -10.190  44.210  0.00  0.00            
ATOM   1161  H9R DOPAX   1      87.700  -9.560  44.230  0.00  0.00            
ATOM   1162 C210 DOPAX   1      86.790 -11.120  43.240  0.00  0.00            
ATOM   1163 H10R DOPAX   1      87.790 -11.360  42.840  0.00  0.00            
ATOM   1164 C211 DOPAX   1      85.690 -12.120  43.140  0.00  0.00            
ATOM   1165 H11R DOPAX   1      84.780 -11.730  43.640  0.00  0.00            
ATOM   1166 H11S DOPAX   1      86.020 -12.990  43.740  0.00  0.00            
ATOM   1167 C212 DOPAX   1      85.260 -12.320  41.620  0.00  0.00            
ATOM   1168 H12R DOPAX   1      84.660 -11.470  41.240  0.00  0.00            
ATOM   1169 H12S DOPAX   1      84.560 -13.170  41.620  0.00  0.00            
ATOM   1170 C213 DOPAX   1      86.350 -12.630  40.600  0.00  0.00            
ATOM   1171 H13R DOPAX   1      87.050 -11.760  40.620  0.00  0.00            
ATOM   1172 H13S DOPAX   1      85.750 -12.640  39.660  0.00  0.00            
ATOM   1173 C214 DOPAX   1      87.100 -13.930  40.730  0.00  0.00            
ATOM   1174 H14R DOPAX   1      86.360 -14.670  41.090  0.00  0.00            
ATOM   1175 H14S DOPAX   1      87.870 -13.880  41.540  0.00  0.00            
ATOM   1176 C215 DOPAX   1      87.800 -14.360  39.420  0.00  0.00            
ATOM   1177 H15R DOPAX   1      88.880 -14.090  39.480  0.00  0.00            
ATOM   1178 H15S DOPAX   1      87.480 -13.750  38.550  0.00  0.00            
ATOM   1179 C216 DOPAX   1      87.750 -15.910  39.120  0.00  0.00            
ATOM   1180 H16R DOPAX   1      86.710 -16.090  38.770  0.00  0.00            
ATOM   1181 H16S DOPAX   1      87.900 -16.390  40.110  0.00  0.00            
ATOM   1182 C217 DOPAX   1      88.810 -16.380  38.080  0.00  0.00            
ATOM   1183 H17R DOPAX   1      89.030 -17.470  38.100  0.00  0.00            
ATOM   1184 H17S DOPAX   1      89.810 -16.010  38.370  0.00  0.00            
ATOM   1185 C218 DOPAX   1      88.400 -16.070  36.610  0.00  0.00            
ATOM   1186 H18R DOPAX   1      87.470 -16.550  36.220  0.00  0.00            
ATOM   1187 H18S DOPAX   1      89.140 -16.550  35.930  0.00  0.00            
ATOM   1188 H18T DOPAX   1      88.290 -14.970  36.490  0.00  0.00            
ATOM   1189  C33 DOPAX   1      88.830 -15.110  48.770  0.00  0.00            
ATOM   1190  H3X DOPAX   1      89.490 -15.900  49.170  0.00  0.00            
ATOM   1191  H3Y DOPAX   1      89.470 -14.210  48.660  0.00  0.00            
ATOM   1192  C34 DOPAX   1      88.500 -15.580  47.330  0.00  0.00            
ATOM   1193  H4X DOPAX   1      89.450 -15.950  46.880  0.00  0.00            
ATOM   1194  H4Y DOPAX   1      87.900 -16.500  47.460  0.00  0.00            
ATOM   1195  C35 DOPAX   1      87.790 -14.550  46.390  0.00  0.00            
ATOM   1196  H5X DOPAX   1      86.790 -14.390  46.850  0.00  0.00            
ATOM   1197  H5Y DOPAX   1      87.510 -15.060  45.450  0.00  0.00            
ATOM   1198  C36 DOPAX   1      88.520 -13.220  46.180  0.00  0.00            
ATOM   1199  H6X DOPAX   1      87.790 -12.610  45.610  0.00  0.00            
ATOM   1200  H6Y DOPAX   1      88.850 -12.770  47.140  0.00  0.00            
ATOM   1201  C37 DOPAX   1      89.870 -13.460  45.350  0.00  0.00            
ATOM   1202  H7X DOPAX   1      90.640 -13.880  46.030  0.00  0.00            
ATOM   1203  H7Y DOPAX   1      89.630 -14.210  44.560  0.00  0.00            
ATOM   1204  C38 DOPAX   1      90.420 -12.160  44.700  0.00  0.00            
ATOM   1205  H8X DOPAX   1      90.740 -12.260  43.640  0.00  0.00            
ATOM   1206  H8Y DOPAX   1      89.640 -11.370  44.640  0.00  0.00            
ATOM   1207  C39 DOPAX   1      91.570 -11.610  45.520  0.00  0.00            
ATOM   1208  H9X DOPAX   1      91.340 -11.450  46.590  0.00  0.00            
ATOM   1209 C310 DOPAX   1      92.870 -11.270  45.230  0.00  0.00            
ATOM   1210 H10X DOPAX   1      93.520 -10.980  46.070  0.00  0.00            
ATOM   1211 C311 DOPAX   1      93.650 -11.360  43.890  0.00  0.00            
ATOM   1212 H11X DOPAX   1      93.050 -11.830  43.070  0.00  0.00            
ATOM   1213 H11Y DOPAX   1      94.530 -12.010  44.070  0.00  0.00            
ATOM   1214 C312 DOPAX   1      94.180  -9.990  43.440  0.00  0.00            
ATOM   1215 H12X DOPAX   1      94.800  -9.510  44.220  0.00  0.00            
ATOM   1216 H12Y DOPAX   1      93.320  -9.290  43.390  0.00  0.00            
ATOM   1217 C313 DOPAX   1      94.780  -9.970  42.050  0.00  0.00            
ATOM   1218 H13X DOPAX   1      95.600 -10.710  42.070  0.00  0.00            
ATOM   1219 H13Y DOPAX   1      94.000 -10.190  41.290  0.00  0.00            
ATOM   1220 C314 DOPAX   1      95.340  -8.580  41.840  0.00  0.00            
ATOM   1221 H14X DOPAX   1      96.240  -8.450  42.490  0.00  0.00            
ATOM   1222 H14Y DOPAX   1      94.590  -7.800  42.060  0.00  0.00            
ATOM   1223 C315 DOPAX   1      95.750  -8.440  40.340  0.00  0.00            
ATOM   1224 H15X DOPAX   1      96.530  -9.220  40.180  0.00  0.00            
ATOM   1225 H15Y DOPAX   1      94.770  -8.530  39.820  0.00  0.00            
ATOM   1226 C316 DOPAX   1      96.310  -7.030  40.020  0.00  0.00            
ATOM   1227 H16X DOPAX   1      97.310  -6.910  40.480  0.00  0.00            
ATOM   1228 H16Y DOPAX   1      95.640  -6.250  40.440  0.00  0.00            
ATOM   1229 C317 DOPAX   1      96.280  -6.680  38.480  0.00  0.00            
ATOM   1230 H17X DOPAX   1      97.180  -7.190  38.080  0.00  0.00            
ATOM   1231 H17Y DOPAX   1      95.370  -7.150  38.060  0.00  0.00            
ATOM   1232 C318 DOPAX   1      96.380  -5.190  38.220  0.00  0.00            
ATOM   1233 H18X DOPAX   1      96.200  -5.060  37.140  0.00  0.00            
ATOM   1234 H18Y DOPAX   1      95.530  -4.760  38.790  0.00  0.00            
ATOM   1235 H18Z DOPAX   1      97.370  -4.820  38.570  0.00  0.00            
ATOM   1236  C1  BGLCX   2      91.500 -12.140  55.630  0.00  0.00            
ATOM   1237  H1  BGLCX   2      90.540 -12.120  56.180  0.00  0.00            
ATOM   1238  O1  BGLCX   2      91.150 -12.290  54.240  0.00  0.00            
ATOM   1239  C5  BGLCX   2      92.510 -10.800  57.280  0.00  0.00            
ATOM   1240  H5  BGLCX   2      91.560 -10.850  57.850  0.00  0.00            
ATOM   1241  O5  BGLCX   2      92.340 -11.010  55.870  0.00  0.00            
ATOM   1242  C2  BGLCX   2      92.350 -13.330  56.070  0.00  0.00            
ATOM   1243  H2  BGLCX   2      93.260 -13.250  55.440  0.00  0.00            
ATOM   1244  O2  BGLCX   2      91.660 -14.520  55.710  0.00  0.00            
ATOM   1245  HO2 BGLCX   2      91.170 -14.400  54.900  0.00  0.00            
ATOM   1246  C3  BGLCX   2      92.630 -13.230  57.550  0.00  0.00            
ATOM   1247  H3  BGLCX   2      91.640 -13.280  58.040  0.00  0.00            
ATOM   1248  O3  BGLCX   2      93.390 -14.330  58.150  0.00  0.00            
ATOM   1249  HO3 BGLCX   2      92.870 -14.540  58.920  0.00  0.00            
ATOM   1250  C4  BGLCX   2      93.280 -11.920  57.930  0.00  0.00            
ATOM   1251  H4  BGLCX   2      94.300 -11.940  57.490  0.00  0.00            
ATOM   1252  O4  BGLCX   2      93.280 -11.680  59.350  0.00  0.00            
ATOM   1253  HO4 BGLCX   2      92.380 -11.650  59.680  0.00  0.00            
ATOM   1254  C6  BGLCX   2      93.180  -9.420  57.430  0.00  0.00            
ATOM   1255  H61 BGLCX   2      92.550  -8.570  57.080  0.00  0.00            
ATOM   1256  H62 BGLCX   2      93.080  -9.230  58.520  0.00  0.00            
ATOM   1257  O6  BGLCX   2      94.560  -9.360  56.990  0.00  0.00            
ATOM   1258  HO6 BGLCX   2      94.570  -9.420  56.030  0.00  0.00            
ATOM   1259  C1  DOPAX   1      61.150  59.880  59.420  0.00  0.00            
ATOM   1260  HA  DOPAX   1      60.920  60.220  58.390  0.00  0.00            
ATOM   1261  HB  DOPAX   1      62.230  59.650  59.470  0.00  0.00            
ATOM   1262  C2  DOPAX   1      60.220  58.650  59.470  0.00  0.00            
ATOM   1263  HS  DOPAX   1      60.440  58.040  60.370  0.00  0.00            
ATOM   1264  O21 DOPAX   1      60.370  57.950  58.230  0.00  0.00            
ATOM   1265  C21 DOPAX   1      61.410  57.070  58.160  0.00  0.00            
ATOM   1266  O22 DOPAX   1      62.170  56.810  59.060  0.00  0.00            
ATOM   1267  C22 DOPAX   1      61.420  56.500  56.730  0.00  0.00            
ATOM   1268  H2R DOPAX   1      61.260  57.430  56.140  0.00  0.00            
ATOM   1269  H2S DOPAX   1      60.620  55.730  56.710  0.00  0.00            
ATOM   1270  C3  DOPAX   1      58.690  59.130  59.550  0.00  0.00            
ATOM   1271  HX  DOPAX   1      58.470  59.750  60.450  0.00  0.00            
ATOM   1272  HY  DOPAX   1      58.150  58.160  59.580  0.00  0.00            
ATOM   1273  O31 DOPAX   1      58.310  59.900  58.420  0.00  0.00            
ATOM   1274  C31 DOPAX   1      57.190  59.490  57.830  0.00  0.00            
ATOM   1275  O32 DOPAX   1      56.320  58.820  58.350  0.00  0.00            
ATOM   1276  C32 DOPAX   1      57.200  59.990  56.410  0.00  0.00            
ATOM   1277  H2X DOPAX   1      58.170  59.790  55.910  0.00  0.00            
ATOM   1278  H2Y DOPAX   1      57.020  61.090  56.480  0.00  0.00            
ATOM   1279  C23 DOPAX   1      62.770  55.850  56.340  0.00  0.00            
ATOM   1280  H3R DOPAX   1      62.840  54.840  56.810  0.00  0.00            
ATOM   1281  H3S DOPAX   1      63.530  56.500  56.810  0.00  0.00            
ATOM   1282  C24 DOPAX   1      63.000  55.950  54.820  0.00  0.00            
ATOM   1283  H4R DOPAX   1      64.060  56.070  54.510  0.00  0.00            
ATOM   1284  H4S DOPAX   1      62.410  56.760  54.350  0.00  0.00            
ATOM   1285  C25 DOPAX   1      62.710  54.530  54.160  0.00  0.00            
ATOM   1286  H5R DOPAX   1      61.620  54.380  54.260  0.00  0.00            
ATOM   1287  H5S DOPAX   1      63.400  53.920  54.790  0.00  0.00            
ATOM   1288  C26 DOPAX   1      63.030  54.380  52.720  0.00  0.00            
ATOM   1289  H6R DOPAX   1      64.120  54.470  52.550  0.00  0.00            
ATOM   1290  H6S DOPAX   1      62.450  55.150  52.170  0.00  0.00            
ATOM   1291  C27 DOPAX   1      62.650  52.940  52.160  0.00  0.00            
ATOM   1292  H7R DOPAX   1      61.550  52.760  52.230  0.00  0.00            
ATOM   1293  H7S DOPAX   1      63.120  52.160  52.800  0.00  0.00            
ATOM   1294  C28 DOPAX   1      63.140  52.640  50.710  0.00  0.00            
ATOM   1295  H8R DOPAX   1      64.050  53.240  50.490  0.00  0.00            
ATOM   1296  H8S DOPAX   1      62.420  53.170  50.060  0.00  0.00            
ATOM   1297  C29 DOPAX   1      63.260  51.110  50.530  0.00  0.00            
ATOM   1298  H9R DOPAX   1      63.690  50.630  51.410  0.00  0.00            
ATOM   1299 C210 DOPAX   1      62.810  50.360  49.550  0.00  0.00            
ATOM   1300 H10R DOPAX   1      62.970  49.280  49.470  0.00  0.00            
ATOM   1301 C211 DOPAX   1      62.240  50.940  48.280  0.00  0.00            
ATOM   1302 H11R DOPAX   1      61.610  51.780  48.640  0.00  0.00            
ATOM   1303 H11S DOPAX   1      61.550  50.270  47.720  0.00  0.00            
ATOM   1304 C212 DOPAX   1      63.380  51.450  47.290  0.00  0.00            
ATOM   1305 H12R DOPAX   1      64.150  50.670  47.120  0.00  0.00            
ATOM   1306 H12S DOPAX   1      64.010  52.230  47.780  0.00  0.00            
ATOM   1307 C213 DOPAX   1      62.750  51.790  45.980  0.00  0.00            
ATOM   1308 H13R DOPAX   1      61.950  52.500  46.270  0.00  0.00            
ATOM   1309 H13S DOPAX   1      62.380  50.850  45.520  0.00  0.00            
ATOM   1310 C214 DOPAX   1      63.820  52.410  45.060  0.00  0.00            
ATOM   1311 H14R DOPAX   1      64.530  51.600  44.780  0.00  0.00            
ATOM   1312 H14S DOPAX   1      64.400  53.120  45.680  0.00  0.00            
ATOM   1313 C215 DOPAX   1      63.160  53.180  43.920  0.00  0.00            
ATOM   1314 H15R DOPAX   1      62.410  53.910  44.300  0.00  0.00            
ATOM   1315 H15S DOPAX   1      62.570  52.500  43.270  0.00  0.00            
ATOM   1316 C216 DOPAX   1      64.120  54.030  43.120  0.00  0.00            
ATOM   1317 H16R DOPAX   1      64.950  53.490  42.630  0.00  0.00            
ATOM   1318 H16S DOPAX   1      64.410  54.850  43.800  0.00  0.00            
ATOM   1319 C217 DOPAX   1      63.420  54.710  41.960  0.00  0.00            
ATOM   1320 H17R DOPAX   1      62.640  55.380  42.380  0.00  0.00            
ATOM   1321 H17S DOPAX   1      62.860  54.030  41.280  0.00  0.00            
ATOM   1322 C218 DOPAX   1      64.220  55.580  41.020  0.00  0.00            
ATOM   1323 H18R DOPAX   1      65.010  55.030  40.470  0.00  0.00            
ATOM   1324 H18S DOPAX   1      64.680  56.430  41.560  0.00  0.00            
ATOM   1325 H18T DOPAX   1      63.490  55.960  40.280  0.00  0.00            
ATOM   1326  C33 DOPAX   1      55.960  59.570  55.580  0.00  0.00            
ATOM   1327  H3X DOPAX   1      55.110  59.680  56.290  0.00  0.00            
ATOM   1328  H3Y DOPAX   1      55.940  58.530  55.190  0.00  0.00            
ATOM   1329  C34 DOPAX   1      55.990  60.600  54.470  0.00  0.00            
ATOM   1330  H4X DOPAX   1      54.970  60.560  54.030  0.00  0.00            
ATOM   1331  H4Y DOPAX   1      56.190  61.610  54.890  0.00  0.00            
ATOM   1332  C35 DOPAX   1      56.910  60.440  53.330  0.00  0.00            
ATOM   1333  H5X DOPAX   1      56.820  59.360  53.110  0.00  0.00            
ATOM   1334  H5Y DOPAX   1      57.930  60.830  53.510  0.00  0.00            
ATOM   1335  C36 DOPAX   1      56.500  61.200  52.060  0.00  0.00            
ATOM   1336  H6X DOPAX   1      57.190  60.930  51.230  0.00  0.00            
ATOM   1337  H6Y DOPAX   1      55.430  60.970  51.850  0.00  0.00            
ATOM   1338  C37 DOPAX   1      56.610  62.740  52.090  0.00  0.00            
ATOM   1339  H7X DOPAX   1      55.860  63.110  52.830  0.00  0.00            
ATOM   1340  H7Y DOPAX   1      57.670  62.980  52.320  0.00  0.00            
ATOM   1341  C38 DOPAX   1      56.150  63.400  50.780  0.00  0.00            
ATOM   1342  H8X DOPAX   1      57.000  63.090  50.150  0.00  0.00            
ATOM   1343  H8Y DOPAX   1      55.280  62.830  50.390  0.00  0.00            
ATOM   1344  C39 DOPAX   1      56.030  64.880  50.790  0.00  0.00            
ATOM   1345  H9X DOPAX   1      55.640  65.370  51.690  0.00  0.00            
ATOM   1346 C310 DOPAX   1      56.230  65.720  49.750  0.00  0.00            
ATOM   1347 H10X DOPAX   1      55.970  66.770  49.940  0.00  0.00            
ATOM   1348 C311 DOPAX   1      56.750  65.410  48.360  0.00  0.00            
ATOM   1349 H11X DOPAX   1      56.400  64.400  48.050  0.00  0.00            
ATOM   1350 H11Y DOPAX   1      57.860  65.460  48.330  0.00  0.00            
ATOM   1351 C312 DOPAX   1      56.290  66.510  47.360  0.00  0.00            
ATOM   1352 H12X DOPAX   1      56.920  66.320  46.460  0.00  0.00            
ATOM   1353 H12Y DOPAX   1      56.590  67.500  47.770  0.00  0.00            
ATOM   1354 C313 DOPAX   1      54.840  66.270  47.010  0.00  0.00            
ATOM   1355 H13X DOPAX   1      54.820  65.170  46.890  0.00  0.00            
ATOM   1356 H13Y DOPAX   1      54.150  66.340  47.890  0.00  0.00            
ATOM   1357 C314 DOPAX   1      54.380  67.040  45.710  0.00  0.00            
ATOM   1358 H14X DOPAX   1      53.400  66.580  45.440  0.00  0.00            
ATOM   1359 H14Y DOPAX   1      55.100  66.870  44.890  0.00  0.00            
ATOM   1360 C315 DOPAX   1      54.230  68.540  45.830  0.00  0.00            
ATOM   1361 H15X DOPAX   1      55.110  68.990  46.350  0.00  0.00            
ATOM   1362 H15Y DOPAX   1      54.130  68.970  44.810  0.00  0.00            
ATOM   1363 C316 DOPAX   1      53.010  68.850  46.750  0.00  0.00            
ATOM   1364 H16X DOPAX   1      53.180  68.390  47.750  0.00  0.00            
ATOM   1365 H16Y DOPAX   1      52.060  68.460  46.330  0.00  0.00            
ATOM   1366 C317 DOPAX   1      52.760  70.350  46.960  0.00  0.00            
ATOM   1367 H17X DOPAX   1      53.650  70.770  47.470  0.00  0.00            
ATOM   1368 H17Y DOPAX   1      52.650  70.910  46.010  0.00  0.00            
ATOM   1369 C318 DOPAX   1      51.560  70.550  47.840  0.00  0.00            
ATOM   1370 H18X DOPAX   1      50.660  70.640  47.190  0.00  0.00            
ATOM   1371 H18Y DOPAX   1      51.280  69.730  48.530  0.00  0.00            
ATOM   1372 H18Z DOPAX   1      51.690  71.390  48.560  0.00  0.00            
ATOM   1373  C1  BGLCX   2      61.280  60.620  61.740  0.00  0.00            
ATOM   1374  H1  BGLCX   2      61.670  59.580  61.850  0.00  0.00            
ATOM   1375  O1  BGLCX   2      60.740  60.860  60.390  0.00  0.00            
ATOM   1376  C5  BGLCX   2      60.600  60.590  64.000  0.00  0.00            
ATOM   1377  H5  BGLCX   2      61.000  59.570  64.190  0.00  0.00            
ATOM   1378  O5  BGLCX   2      60.170  60.810  62.650  0.00  0.00            
ATOM   1379  C2  BGLCX   2      62.460  61.540  62.000  0.00  0.00            
ATOM   1380  H2  BGLCX   2      61.890  62.480  61.860  0.00  0.00            
ATOM   1381  O2  BGLCX   2      63.490  61.620  60.940  0.00  0.00            
ATOM   1382  HO2 BGLCX   2      63.510  62.540  60.690  0.00  0.00            
ATOM   1383  C3  BGLCX   2      62.880  61.450  63.410  0.00  0.00            
ATOM   1384  H3  BGLCX   2      63.340  60.450  63.540  0.00  0.00            
ATOM   1385  O3  BGLCX   2      63.920  62.360  63.760  0.00  0.00            
ATOM   1386  HO3 BGLCX   2      64.740  61.890  63.570  0.00  0.00            
ATOM   1387  C4  BGLCX   2      61.690  61.600  64.360  0.00  0.00            
ATOM   1388  H4  BGLCX   2      61.350  62.640  64.190  0.00  0.00            
ATOM   1389  O4  BGLCX   2      62.100  61.540  65.750  0.00  0.00            
ATOM   1390  HO4 BGLCX   2      62.480  62.400  65.940  0.00  0.00            
ATOM   1391  C6  BGLCX   2      59.310  60.840  64.810  0.00  0.00            
ATOM   1392  H61 BGLCX   2      59.690  60.600  65.820  0.00  0.00            
ATOM   1393  H62 BGLCX   2      58.990  61.900  64.890  0.00  0.00            
ATOM   1394  O6  BGLCX   2      58.220  59.970  64.550  0.00  0.00            
ATOM   1395  HO6 BGLCX   2      57.870  60.300  63.720  0.00  0.00            
ATOM   1396  C1  DOPAX   1      35.850  26.010  59.620  0.00  0.00            
ATOM   1397  HA  DOPAX   1      36.640  25.330  60.010  0.00  0.00            
ATOM   1398  HB  DOPAX   1      35.160  25.230  59.210  0.00  0.00            
ATOM   1399  C2  DOPAX   1      36.390  26.880  58.520  0.00  0.00            
ATOM   1400  HS  DOPAX   1      35.440  27.250  58.100  0.00  0.00            
ATOM   1401  O21 DOPAX   1      37.190  25.990  57.650  0.00  0.00            
ATOM   1402  C21 DOPAX   1      36.650  25.210  56.730  0.00  0.00            
ATOM   1403  O22 DOPAX   1      35.440  25.100  56.540  0.00  0.00            
ATOM   1404  C22 DOPAX   1      37.770  24.540  55.920  0.00  0.00            
ATOM   1405  H2R DOPAX   1      38.360  23.890  56.610  0.00  0.00            
ATOM   1406  H2S DOPAX   1      38.480  25.320  55.550  0.00  0.00            
ATOM   1407  C3  DOPAX   1      37.210  28.080  59.050  0.00  0.00            
ATOM   1408  HX  DOPAX   1      37.880  27.630  59.810  0.00  0.00            
ATOM   1409  HY  DOPAX   1      36.410  28.670  59.550  0.00  0.00            
ATOM   1410  O31 DOPAX   1      37.850  28.840  58.020  0.00  0.00            
ATOM   1411  C31 DOPAX   1      39.100  28.490  57.730  0.00  0.00            
ATOM   1412  O32 DOPAX   1      39.760  27.550  58.240  0.00  0.00            
ATOM   1413  C32 DOPAX   1      39.490  29.370  56.600  0.00  0.00            
ATOM   1414  H2X DOPAX   1      40.500  29.050  56.240  0.00  0.00            
ATOM   1415  H2Y DOPAX   1      39.530  30.370  57.060  0.00  0.00            
ATOM   1416  C23 DOPAX   1      37.080  23.590  54.890  0.00  0.00            
ATOM   1417  H3R DOPAX   1      36.690  24.040  53.950  0.00  0.00            
ATOM   1418  H3S DOPAX   1      36.110  23.240  55.320  0.00  0.00            
ATOM   1419  C24 DOPAX   1      37.980  22.490  54.480  0.00  0.00            
ATOM   1420  H4R DOPAX   1      37.980  21.670  55.230  0.00  0.00            
ATOM   1421  H4S DOPAX   1      39.030  22.850  54.400  0.00  0.00            
ATOM   1422  C25 DOPAX   1      37.620  21.880  53.110  0.00  0.00            
ATOM   1423  H5R DOPAX   1      37.500  22.600  52.270  0.00  0.00            
ATOM   1424  H5S DOPAX   1      36.670  21.310  53.110  0.00  0.00            
ATOM   1425  C26 DOPAX   1      38.690  20.900  52.600  0.00  0.00            
ATOM   1426  H6R DOPAX   1      38.540  19.950  53.160  0.00  0.00            
ATOM   1427  H6S DOPAX   1      39.610  21.380  53.000  0.00  0.00            
ATOM   1428  C27 DOPAX   1      38.760  20.720  51.070  0.00  0.00            
ATOM   1429  H7R DOPAX   1      38.830  21.700  50.540  0.00  0.00            
ATOM   1430  H7S DOPAX   1      37.810  20.250  50.750  0.00  0.00            
ATOM   1431  C28 DOPAX   1      40.110  20.030  50.690  0.00  0.00            
ATOM   1432  H8R DOPAX   1      40.130  19.020  51.160  0.00  0.00            
ATOM   1433  H8S DOPAX   1      40.890  20.700  51.110  0.00  0.00            
ATOM   1434  C29 DOPAX   1      40.200  19.880  49.160  0.00  0.00            
ATOM   1435  H9R DOPAX   1      39.320  19.420  48.690  0.00  0.00            
ATOM   1436 C210 DOPAX   1      41.260  20.190  48.330  0.00  0.00            
ATOM   1437 H10R DOPAX   1      41.210  19.920  47.260  0.00  0.00            
ATOM   1438 C211 DOPAX   1      42.600  20.810  48.800  0.00  0.00            
ATOM   1439 H11R DOPAX   1      43.380  20.550  48.050  0.00  0.00            
ATOM   1440 H11S DOPAX   1      42.910  20.380  49.770  0.00  0.00            
ATOM   1441 C212 DOPAX   1      42.610  22.400  48.850  0.00  0.00            
ATOM   1442 H12R DOPAX   1      41.960  22.770  49.670  0.00  0.00            
ATOM   1443 H12S DOPAX   1      42.100  22.730  47.920  0.00  0.00            
ATOM   1444 C213 DOPAX   1      43.860  23.140  49.120  0.00  0.00            
ATOM   1445 H13R DOPAX   1      43.690  24.220  48.970  0.00  0.00            
ATOM   1446 H13S DOPAX   1      44.550  22.790  48.320  0.00  0.00            
ATOM   1447 C214 DOPAX   1      44.680  22.900  50.400  0.00  0.00            
ATOM   1448 H14R DOPAX   1      45.580  23.510  50.180  0.00  0.00            
ATOM   1449 H14S DOPAX   1      44.910  21.820  50.510  0.00  0.00            
ATOM   1450 C215 DOPAX   1      43.830  23.280  51.600  0.00  0.00            
ATOM   1451 H15R DOPAX   1      44.510  23.200  52.470  0.00  0.00            
ATOM   1452 H15S DOPAX   1      43.010  22.540  51.730  0.00  0.00            
ATOM   1453 C216 DOPAX   1      43.290  24.680  51.530  0.00  0.00            
ATOM   1454 H16R DOPAX   1      42.320  24.650  50.980  0.00  0.00            
ATOM   1455 H16S DOPAX   1      43.990  25.260  50.890  0.00  0.00            
ATOM   1456 C217 DOPAX   1      42.950  25.580  52.690  0.00  0.00            
ATOM   1457 H17R DOPAX   1      42.630  26.600  52.410  0.00  0.00            
ATOM   1458 H17S DOPAX   1      43.780  25.570  53.430  0.00  0.00            
ATOM   1459 C218 DOPAX   1      41.730  25.030  53.470  0.00  0.00            
ATOM   1460 H18R DOPAX   1      41.390  25.690  54.290  0.00  0.00            
ATOM   1461 H18S DOPAX   1      41.950  23.980  53.760  0.00  0.00            
ATOM   1462 H18T DOPAX   1      40.800  24.850  52.890  0.00  0.00            
ATOM   1463  C33 DOPAX   1      38.440  29.480  55.470  0.00  0.00            
ATOM   1464  H3X DOPAX   1      38.870  30.280  54.830  0.00  0.00            
ATOM   1465  H3Y DOPAX   1      37.500  29.930  55.850  0.00  0.00            
ATOM   1466  C34 DOPAX   1      38.280  28.170  54.720  0.00  0.00            
ATOM   1467  H4X DOPAX   1      39.290  27.810  54.420  0.00  0.00            
ATOM   1468  H4Y DOPAX   1      37.820  27.450  55.430  0.00  0.00            
ATOM   1469  C35 DOPAX   1      37.330  28.330  53.550  0.00  0.00            
ATOM   1470  H5X DOPAX   1      37.680  29.120  52.850  0.00  0.00            
ATOM   1471  H5Y DOPAX   1      36.390  28.690  54.010  0.00  0.00            
ATOM   1472  C36 DOPAX   1      36.960  27.090  52.720  0.00  0.00            
ATOM   1473  H6X DOPAX   1      36.450  26.360  53.400  0.00  0.00            
ATOM   1474  H6Y DOPAX   1      36.220  27.200  51.900  0.00  0.00            
ATOM   1475  C37 DOPAX   1      38.080  26.340  52.050  0.00  0.00            
ATOM   1476  H7X DOPAX   1      38.790  26.100  52.870  0.00  0.00            
ATOM   1477  H7Y DOPAX   1      37.660  25.400  51.640  0.00  0.00            
ATOM   1478  C38 DOPAX   1      38.550  27.100  50.830  0.00  0.00            
ATOM   1479  H8X DOPAX   1      37.800  27.160  50.010  0.00  0.00            
ATOM   1480  H8Y DOPAX   1      38.740  28.130  51.200  0.00  0.00            
ATOM   1481  C39 DOPAX   1      39.860  26.630  50.360  0.00  0.00            
ATOM   1482  H9X DOPAX   1      40.560  26.260  51.130  0.00  0.00            
ATOM   1483 C310 DOPAX   1      40.130  26.470  49.070  0.00  0.00            
ATOM   1484 H10X DOPAX   1      41.070  26.030  48.720  0.00  0.00            
ATOM   1485 C311 DOPAX   1      39.270  26.710  47.860  0.00  0.00            
ATOM   1486 H11X DOPAX   1      39.620  27.570  47.260  0.00  0.00            
ATOM   1487 H11Y DOPAX   1      38.210  26.960  48.080  0.00  0.00            
ATOM   1488 C312 DOPAX   1      39.270  25.440  46.930  0.00  0.00            
ATOM   1489 H12X DOPAX   1      39.340  24.510  47.530  0.00  0.00            
ATOM   1490 H12Y DOPAX   1      40.160  25.660  46.300  0.00  0.00            
ATOM   1491 C313 DOPAX   1      38.070  25.310  45.940  0.00  0.00            
ATOM   1492 H13X DOPAX   1      37.870  26.290  45.470  0.00  0.00            
ATOM   1493 H13Y DOPAX   1      38.380  24.620  45.130  0.00  0.00            
ATOM   1494 C314 DOPAX   1      36.780  24.680  46.410  0.00  0.00            
ATOM   1495 H14X DOPAX   1      36.010  24.600  45.610  0.00  0.00            
ATOM   1496 H14Y DOPAX   1      36.330  25.360  47.170  0.00  0.00            
ATOM   1497 C315 DOPAX   1      36.930  23.210  46.910  0.00  0.00            
ATOM   1498 H15X DOPAX   1      37.210  22.600  46.020  0.00  0.00            
ATOM   1499 H15Y DOPAX   1      37.780  23.100  47.620  0.00  0.00            
ATOM   1500 C316 DOPAX   1      35.680  22.610  47.590  0.00  0.00            
ATOM   1501 H16X DOPAX   1      34.850  22.680  46.850  0.00  0.00            
ATOM   1502 H16Y DOPAX   1      35.320  23.280  48.400  0.00  0.00            
ATOM   1503 C317 DOPAX   1      35.740  21.200  48.250  0.00  0.00            
ATOM   1504 H17X DOPAX   1      36.480  21.210  49.070  0.00  0.00            
ATOM   1505 H17Y DOPAX   1      34.720  21.060  48.670  0.00  0.00            
ATOM   1506 C318 DOPAX   1      36.140  19.960  47.400  0.00  0.00            
ATOM   1507 H18X DOPAX   1      35.580  20.010  46.440  0.00  0.00            
ATOM   1508 H18Y DOPAX   1      37.200  19.870  47.080  0.00  0.00            
ATOM   1509 H18Z DOPAX   1      35.860  19.000  47.890  0.00  0.00            
ATOM   1510  C1  BGLCX   2      34.200  26.090  61.280  0.00  0.00            
ATOM   1511  H1  BGLCX   2      34.810  25.250  61.650  0.00  0.00            
ATOM   1512  O1  BGLCX   2      35.090  26.860  60.530  0.00  0.00            
ATOM   1513  C5  BGLCX   2      32.290  24.670  61.310  0.00  0.00            
ATOM   1514  H5  BGLCX   2      32.850  23.770  61.650  0.00  0.00            
ATOM   1515  O5  BGLCX   2      33.040  25.620  60.550  0.00  0.00            
ATOM   1516  C2  BGLCX   2      33.660  26.900  62.440  0.00  0.00            
ATOM   1517  H2  BGLCX   2      33.110  27.720  61.940  0.00  0.00            
ATOM   1518  O2  BGLCX   2      34.720  27.440  63.200  0.00  0.00            
ATOM   1519  HO2 BGLCX   2      35.300  27.880  62.580  0.00  0.00            
ATOM   1520  C3  BGLCX   2      32.780  26.050  63.380  0.00  0.00            
ATOM   1521  H3  BGLCX   2      33.400  25.240  63.820  0.00  0.00            
ATOM   1522  O3  BGLCX   2      32.140  26.800  64.510  0.00  0.00            
ATOM   1523  HO3 BGLCX   2      32.630  27.620  64.510  0.00  0.00            
ATOM   1524  C4  BGLCX   2      31.650  25.350  62.510  0.00  0.00            
ATOM   1525  H4  BGLCX   2      30.860  26.030  62.140  0.00  0.00            
ATOM   1526  O4  BGLCX   2      30.990  24.450  63.360  0.00  0.00            
ATOM   1527  HO4 BGLCX   2      30.280  24.870  63.830  0.00  0.00            
ATOM   1528  C6  BGLCX   2      31.270  24.280  60.290  0.00  0.00            
ATOM   1529  H61 BGLCX   2      30.270  24.060  60.730  0.00  0.00            
ATOM   1530  H62 BGLCX   2      31.160  25.080  59.520  0.00  0.00            
ATOM   1531  O6  BGLCX   2      31.550  23.020  59.690  0.00  0.00            
ATOM   1532  HO6 BGLCX   2      31.880  23.260  58.820  0.00  0.00            
ATOM   1533  C1  DOPAX   1      91.700  52.190  53.330  0.00  0.00            
ATOM   1534  HA  DOPAX   1      92.410  52.970  53.000  0.00  0.00            
ATOM   1535  HB  DOPAX   1      92.210  51.310  53.790  0.00  0.00            
ATOM   1536  C2  DOPAX   1      90.930  51.700  52.040  0.00  0.00            
ATOM   1537  HS  DOPAX   1      89.930  51.400  52.420  0.00  0.00            
ATOM   1538  O21 DOPAX   1      91.660  50.740  51.370  0.00  0.00            
ATOM   1539  C21 DOPAX   1      91.030  49.620  51.070  0.00  0.00            
ATOM   1540  O22 DOPAX   1      89.840  49.460  51.180  0.00  0.00            
ATOM   1541  C22 DOPAX   1      92.010  48.450  50.690  0.00  0.00            
ATOM   1542  H2R DOPAX   1      92.210  47.850  51.600  0.00  0.00            
ATOM   1543  H2S DOPAX   1      92.910  48.980  50.320  0.00  0.00            
ATOM   1544  C3  DOPAX   1      90.590  52.920  51.130  0.00  0.00            
ATOM   1545  HX  DOPAX   1      91.510  53.450  50.790  0.00  0.00            
ATOM   1546  HY  DOPAX   1      89.990  53.700  51.660  0.00  0.00            
ATOM   1547  O31 DOPAX   1      89.930  52.490  49.950  0.00  0.00            
ATOM   1548  C31 DOPAX   1      88.640  52.170  50.030  0.00  0.00            
ATOM   1549  O32 DOPAX   1      87.930  52.440  51.020  0.00  0.00            
ATOM   1550  C32 DOPAX   1      88.210  51.190  48.920  0.00  0.00            
ATOM   1551  H2X DOPAX   1      87.110  51.290  48.760  0.00  0.00            
ATOM   1552  H2Y DOPAX   1      88.540  50.210  49.300  0.00  0.00            
ATOM   1553  C23 DOPAX   1      91.420  47.520  49.630  0.00  0.00            
ATOM   1554  H3R DOPAX   1      90.590  46.960  50.120  0.00  0.00            
ATOM   1555  H3S DOPAX   1      92.060  46.650  49.380  0.00  0.00            
ATOM   1556  C24 DOPAX   1      90.890  48.130  48.300  0.00  0.00            
ATOM   1557  H4R DOPAX   1      90.460  49.150  48.400  0.00  0.00            
ATOM   1558  H4S DOPAX   1      90.090  47.450  47.930  0.00  0.00            
ATOM   1559  C25 DOPAX   1      91.800  48.140  47.120  0.00  0.00            
ATOM   1560  H5R DOPAX   1      92.040  47.110  46.770  0.00  0.00            
ATOM   1561  H5S DOPAX   1      92.760  48.660  47.340  0.00  0.00            
ATOM   1562  C26 DOPAX   1      91.010  48.820  45.940  0.00  0.00            
ATOM   1563  H6R DOPAX   1      90.790  49.880  46.160  0.00  0.00            
ATOM   1564  H6S DOPAX   1      90.090  48.230  45.750  0.00  0.00            
ATOM   1565  C27 DOPAX   1      91.920  48.780  44.590  0.00  0.00            
ATOM   1566  H7R DOPAX   1      92.340  47.780  44.380  0.00  0.00            
ATOM   1567  H7S DOPAX   1      92.760  49.480  44.780  0.00  0.00            
ATOM   1568  C28 DOPAX   1      91.300  49.290  43.250  0.00  0.00            
ATOM   1569  H8R DOPAX   1      92.220  49.080  42.660  0.00  0.00            
ATOM   1570  H8S DOPAX   1      91.200  50.390  43.250  0.00  0.00            
ATOM   1571  C29 DOPAX   1      90.070  48.480  42.780  0.00  0.00            
ATOM   1572  H9R DOPAX   1      90.250  47.400  42.870  0.00  0.00            
ATOM   1573 C210 DOPAX   1      88.870  48.980  42.420  0.00  0.00            
ATOM   1574 H10R DOPAX   1      88.060  48.290  42.150  0.00  0.00            
ATOM   1575 C211 DOPAX   1      88.340  50.410  42.430  0.00  0.00            
ATOM   1576 H11R DOPAX   1      89.030  51.140  42.920  0.00  0.00            
ATOM   1577 H11S DOPAX   1      87.370  50.410  42.970  0.00  0.00            
ATOM   1578 C212 DOPAX   1      88.230  50.960  41.010  0.00  0.00            
ATOM   1579 H12R DOPAX   1      87.530  50.330  40.430  0.00  0.00            
ATOM   1580 H12S DOPAX   1      89.200  51.190  40.520  0.00  0.00            
ATOM   1581 C213 DOPAX   1      87.650  52.400  40.940  0.00  0.00            
ATOM   1582 H13R DOPAX   1      88.110  53.130  41.640  0.00  0.00            
ATOM   1583 H13S DOPAX   1      86.550  52.340  41.110  0.00  0.00            
ATOM   1584 C214 DOPAX   1      87.710  52.960  39.520  0.00  0.00            
ATOM   1585 H14R DOPAX   1      87.430  52.200  38.760  0.00  0.00            
ATOM   1586 H14S DOPAX   1      88.720  53.250  39.170  0.00  0.00            
ATOM   1587 C215 DOPAX   1      86.750  54.160  39.400  0.00  0.00            
ATOM   1588 H15R DOPAX   1      86.740  54.790  40.320  0.00  0.00            
ATOM   1589 H15S DOPAX   1      85.670  53.890  39.320  0.00  0.00            
ATOM   1590 C216 DOPAX   1      86.990  54.850  38.080  0.00  0.00            
ATOM   1591 H16R DOPAX   1      86.590  54.220  37.260  0.00  0.00            
ATOM   1592 H16S DOPAX   1      88.100  54.910  38.070  0.00  0.00            
ATOM   1593 C217 DOPAX   1      86.410  56.320  37.960  0.00  0.00            
ATOM   1594 H17R DOPAX   1      86.890  56.930  38.770  0.00  0.00            
ATOM   1595 H17S DOPAX   1      85.370  56.140  38.310  0.00  0.00            
ATOM   1596 C218 DOPAX   1      86.400  56.970  36.600  0.00  0.00            
ATOM   1597 H18R DOPAX   1      86.170  58.060  36.630  0.00  0.00            
ATOM   1598 H18S DOPAX   1      85.510  56.550  36.090  0.00  0.00            
ATOM   1599 H18T DOPAX   1      87.370  56.810  36.090  0.00  0.00            
ATOM   1600  C33 DOPAX   1      88.890  51.370  47.530  0.00  0.00            
ATOM   1601  H3X DOPAX   1      88.810  50.500  46.850  0.00  0.00            
ATOM   1602  H3Y DOPAX   1      89.960  51.440  47.820  0.00  0.00            
ATOM   1603  C34 DOPAX   1      88.460  52.610  46.740  0.00  0.00            
ATOM   1604  H4X DOPAX   1      87.350  52.690  46.840  0.00  0.00            
ATOM   1605  H4Y DOPAX   1      88.840  53.490  47.290  0.00  0.00            
ATOM   1606  C35 DOPAX   1      89.030  52.680  45.350  0.00  0.00            
ATOM   1607  H5X DOPAX   1      88.240  52.390  44.630  0.00  0.00            
ATOM   1608  H5Y DOPAX   1      89.910  52.020  45.170  0.00  0.00            
ATOM   1609  C36 DOPAX   1      89.520  54.050  45.210  0.00  0.00            
ATOM   1610  H6X DOPAX   1      88.640  54.720  45.070  0.00  0.00            
ATOM   1611  H6Y DOPAX   1      90.110  54.390  46.090  0.00  0.00            
ATOM   1612  C37 DOPAX   1      90.490  54.190  44.040  0.00  0.00            
ATOM   1613  H7X DOPAX   1      91.460  53.740  44.340  0.00  0.00            
ATOM   1614  H7Y DOPAX   1      90.010  53.590  43.240  0.00  0.00            
ATOM   1615  C38 DOPAX   1      90.630  55.610  43.430  0.00  0.00            
ATOM   1616  H8X DOPAX   1      89.640  56.070  43.220  0.00  0.00            
ATOM   1617  H8Y DOPAX   1      91.150  56.240  44.180  0.00  0.00            
ATOM   1618  C39 DOPAX   1      91.410  55.690  42.110  0.00  0.00            
ATOM   1619  H9X DOPAX   1      92.330  55.090  42.080  0.00  0.00            
ATOM   1620 C310 DOPAX   1      90.910  56.170  40.930  0.00  0.00            
ATOM   1621 H10X DOPAX   1      91.570  56.050  40.060  0.00  0.00            
ATOM   1622 C311 DOPAX   1      89.610  56.860  40.760  0.00  0.00            
ATOM   1623 H11X DOPAX   1      89.290  57.470  41.630  0.00  0.00            
ATOM   1624 H11Y DOPAX   1      88.970  55.960  40.700  0.00  0.00            
ATOM   1625 C312 DOPAX   1      89.510  57.700  39.490  0.00  0.00            
ATOM   1626 H12X DOPAX   1      88.440  58.000  39.410  0.00  0.00            
ATOM   1627 H12Y DOPAX   1      89.720  57.080  38.590  0.00  0.00            
ATOM   1628 C313 DOPAX   1      90.570  58.900  39.600  0.00  0.00            
ATOM   1629 H13X DOPAX   1      90.440  59.340  40.620  0.00  0.00            
ATOM   1630 H13Y DOPAX   1      91.630  58.600  39.440  0.00  0.00            
ATOM   1631 C314 DOPAX   1      90.330  60.070  38.570  0.00  0.00            
ATOM   1632 H14X DOPAX   1      91.170  60.780  38.670  0.00  0.00            
ATOM   1633 H14Y DOPAX   1      89.340  60.510  38.820  0.00  0.00            
ATOM   1634 C315 DOPAX   1      90.200  59.760  37.030  0.00  0.00            
ATOM   1635 H15X DOPAX   1      91.090  59.170  36.730  0.00  0.00            
ATOM   1636 H15Y DOPAX   1      89.290  59.150  36.910  0.00  0.00            
ATOM   1637 C316 DOPAX   1      90.160  61.030  36.200  0.00  0.00            
ATOM   1638 H16X DOPAX   1      90.090  60.800  35.120  0.00  0.00            
ATOM   1639 H16Y DOPAX   1      91.090  61.620  36.330  0.00  0.00            
ATOM   1640 C317 DOPAX   1      88.960  61.930  36.520  0.00  0.00            
ATOM   1641 H17X DOPAX   1      88.000  61.360  36.420  0.00  0.00            
ATOM   1642 H17Y DOPAX   1      89.150  62.260  37.560  0.00  0.00            
ATOM   1643 C318 DOPAX   1      88.840  63.200  35.630  0.00  0.00            
ATOM   1644 H18X DOPAX   1      87.950  63.850  35.800  0.00  0.00            
ATOM   1645 H18Y DOPAX   1      89.810  63.740  35.780  0.00  0.00            
ATOM   1646 H18Z DOPAX   1      88.880  62.950  34.550  0.00  0.00            
ATOM   1647  C1  BGLCX   2      91.390  53.090  55.520  0.00  0.00            
ATOM   1648  H1  BGLCX   2      92.330  53.680  55.380  0.00  0.00            
ATOM   1649  O1  BGLCX   2      90.760  52.670  54.290  0.00  0.00            
ATOM   1650  C5  BGLCX   2      92.390  52.400  57.500  0.00  0.00            
ATOM   1651  H5  BGLCX   2      93.370  52.900  57.310  0.00  0.00            
ATOM   1652  O5  BGLCX   2      91.630  51.910  56.390  0.00  0.00            
ATOM   1653  C2  BGLCX   2      90.350  54.010  56.290  0.00  0.00            
ATOM   1654  H2  BGLCX   2      89.500  53.340  56.550  0.00  0.00            
ATOM   1655  O2  BGLCX   2      89.820  55.090  55.520  0.00  0.00            
ATOM   1656  HO2 BGLCX   2      89.650  55.790  56.150  0.00  0.00            
ATOM   1657  C3  BGLCX   2      90.950  54.490  57.630  0.00  0.00            
ATOM   1658  H3  BGLCX   2      91.850  55.130  57.480  0.00  0.00            
ATOM   1659  O3  BGLCX   2      90.030  55.330  58.330  0.00  0.00            
ATOM   1660  HO3 BGLCX   2      89.330  54.740  58.600  0.00  0.00            
ATOM   1661  C4  BGLCX   2      91.570  53.340  58.440  0.00  0.00            
ATOM   1662  H4  BGLCX   2      90.680  52.790  58.810  0.00  0.00            
ATOM   1663  O4  BGLCX   2      92.260  53.840  59.600  0.00  0.00            
ATOM   1664  HO4 BGLCX   2      92.960  54.450  59.330  0.00  0.00            
ATOM   1665  C6  BGLCX   2      92.740  51.170  58.350  0.00  0.00            
ATOM   1666  H61 BGLCX   2      93.160  51.470  59.330  0.00  0.00            
ATOM   1667  H62 BGLCX   2      91.760  50.660  58.510  0.00  0.00            
ATOM   1668  O6  BGLCX   2      93.670  50.270  57.710  0.00  0.00            
ATOM   1669  HO6 BGLCX   2      94.520  50.300  58.170  0.00  0.00            
ATOM   1670  C1  DOPAX   1      38.020  -3.860  64.270  0.00  0.00            
ATOM   1671  HA  DOPAX   1      39.040  -4.230  64.480  0.00  0.00            
ATOM   1672  HB  DOPAX   1      37.230  -4.560  64.620  0.00  0.00            
ATOM   1673  C2  DOPAX   1      37.700  -3.640  62.820  0.00  0.00            
ATOM   1674  HS  DOPAX   1      36.730  -3.130  62.630  0.00  0.00            
ATOM   1675  O21 DOPAX   1      37.580  -4.940  62.150  0.00  0.00            
ATOM   1676  C21 DOPAX   1      36.560  -5.100  61.280  0.00  0.00            
ATOM   1677  O22 DOPAX   1      35.820  -4.170  60.910  0.00  0.00            
ATOM   1678  C22 DOPAX   1      36.520  -6.500  60.850  0.00  0.00            
ATOM   1679  H2R DOPAX   1      35.490  -6.880  60.980  0.00  0.00            
ATOM   1680  H2S DOPAX   1      37.250  -7.120  61.420  0.00  0.00            
ATOM   1681  C3  DOPAX   1      38.800  -2.820  62.270  0.00  0.00            
ATOM   1682  HX  DOPAX   1      39.820  -3.230  62.430  0.00  0.00            
ATOM   1683  HY  DOPAX   1      38.750  -1.890  62.880  0.00  0.00            
ATOM   1684  O31 DOPAX   1      38.560  -2.600  60.850  0.00  0.00            
ATOM   1685  C31 DOPAX   1      37.700  -1.620  60.530  0.00  0.00            
ATOM   1686  O32 DOPAX   1      37.140  -0.800  61.260  0.00  0.00            
ATOM   1687  C32 DOPAX   1      37.340  -1.670  58.990  0.00  0.00            
ATOM   1688  H2X DOPAX   1      37.170  -2.730  58.700  0.00  0.00            
ATOM   1689  H2Y DOPAX   1      38.150  -1.250  58.340  0.00  0.00            
ATOM   1690  C23 DOPAX   1      36.980  -6.580  59.330  0.00  0.00            
ATOM   1691  H3R DOPAX   1      36.410  -5.820  58.760  0.00  0.00            
ATOM   1692  H3S DOPAX   1      36.740  -7.540  58.820  0.00  0.00            
ATOM   1693  C24 DOPAX   1      38.520  -6.570  59.280  0.00  0.00            
ATOM   1694  H4R DOPAX   1      39.000  -7.250  60.010  0.00  0.00            
ATOM   1695  H4S DOPAX   1      38.870  -5.600  59.700  0.00  0.00            
ATOM   1696  C25 DOPAX   1      39.070  -6.920  57.930  0.00  0.00            
ATOM   1697  H5R DOPAX   1      38.590  -7.820  57.510  0.00  0.00            
ATOM   1698  H5S DOPAX   1      40.140  -7.160  58.110  0.00  0.00            
ATOM   1699  C26 DOPAX   1      38.900  -5.740  57.000  0.00  0.00            
ATOM   1700  H6R DOPAX   1      37.840  -5.490  56.800  0.00  0.00            
ATOM   1701  H6S DOPAX   1      39.550  -5.830  56.110  0.00  0.00            
ATOM   1702  C27 DOPAX   1      39.560  -4.430  57.540  0.00  0.00            
ATOM   1703  H7R DOPAX   1      40.510  -4.640  58.080  0.00  0.00            
ATOM   1704  H7S DOPAX   1      38.860  -3.970  58.270  0.00  0.00            
ATOM   1705  C28 DOPAX   1      39.880  -3.350  56.470  0.00  0.00            
ATOM   1706  H8R DOPAX   1      40.700  -3.750  55.850  0.00  0.00            
ATOM   1707  H8S DOPAX   1      40.300  -2.470  57.000  0.00  0.00            
ATOM   1708  C29 DOPAX   1      38.700  -2.960  55.650  0.00  0.00            
ATOM   1709  H9R DOPAX   1      37.810  -2.660  56.230  0.00  0.00            
ATOM   1710 C210 DOPAX   1      38.610  -2.930  54.290  0.00  0.00            
ATOM   1711 H10R DOPAX   1      37.560  -2.940  53.940  0.00  0.00            
ATOM   1712 C211 DOPAX   1      39.650  -3.150  53.280  0.00  0.00            
ATOM   1713 H11R DOPAX   1      40.630  -3.150  53.810  0.00  0.00            
ATOM   1714 H11S DOPAX   1      39.570  -2.340  52.520  0.00  0.00            
ATOM   1715 C212 DOPAX   1      39.700  -4.520  52.610  0.00  0.00            
ATOM   1716 H12R DOPAX   1      38.750  -4.740  52.070  0.00  0.00            
ATOM   1717 H12S DOPAX   1      39.690  -5.290  53.400  0.00  0.00            
ATOM   1718 C213 DOPAX   1      40.890  -4.830  51.740  0.00  0.00            
ATOM   1719 H13R DOPAX   1      40.800  -5.840  51.280  0.00  0.00            
ATOM   1720 H13S DOPAX   1      41.880  -4.860  52.250  0.00  0.00            
ATOM   1721 C214 DOPAX   1      40.820  -3.870  50.570  0.00  0.00            
ATOM   1722 H14R DOPAX   1      41.490  -2.990  50.700  0.00  0.00            
ATOM   1723 H14S DOPAX   1      39.840  -3.370  50.440  0.00  0.00            
ATOM   1724 C215 DOPAX   1      41.370  -4.610  49.280  0.00  0.00            
ATOM   1725 H15R DOPAX   1      40.630  -5.440  49.210  0.00  0.00            
ATOM   1726 H15S DOPAX   1      42.360  -5.110  49.380  0.00  0.00            
ATOM   1727 C216 DOPAX   1      41.130  -3.730  48.130  0.00  0.00            
ATOM   1728 H16R DOPAX   1      42.000  -3.050  47.990  0.00  0.00            
ATOM   1729 H16S DOPAX   1      40.330  -2.970  48.270  0.00  0.00            
ATOM   1730 C217 DOPAX   1      40.740  -4.510  46.840  0.00  0.00            
ATOM   1731 H17R DOPAX   1      39.680  -4.820  46.950  0.00  0.00            
ATOM   1732 H17S DOPAX   1      41.390  -5.410  46.820  0.00  0.00            
ATOM   1733 C218 DOPAX   1      40.780  -3.660  45.580  0.00  0.00            
ATOM   1734 H18R DOPAX   1      40.070  -4.070  44.830  0.00  0.00            
ATOM   1735 H18S DOPAX   1      41.790  -3.520  45.150  0.00  0.00            
ATOM   1736 H18T DOPAX   1      40.340  -2.700  45.930  0.00  0.00            
ATOM   1737  C33 DOPAX   1      36.130  -0.870  58.580  0.00  0.00            
ATOM   1738  H3X DOPAX   1      36.380   0.180  58.870  0.00  0.00            
ATOM   1739  H3Y DOPAX   1      35.240  -1.080  59.210  0.00  0.00            
ATOM   1740  C34 DOPAX   1      35.880  -1.060  57.070  0.00  0.00            
ATOM   1741  H4X DOPAX   1      36.750  -0.850  56.410  0.00  0.00            
ATOM   1742  H4Y DOPAX   1      35.580  -2.120  56.920  0.00  0.00            
ATOM   1743  C35 DOPAX   1      34.860  -0.170  56.450  0.00  0.00            
ATOM   1744  H5X DOPAX   1      35.140   0.870  56.710  0.00  0.00            
ATOM   1745  H5Y DOPAX   1      33.850  -0.350  56.870  0.00  0.00            
ATOM   1746  C36 DOPAX   1      34.680  -0.400  54.940  0.00  0.00            
ATOM   1747  H6X DOPAX   1      35.690  -0.340  54.480  0.00  0.00            
ATOM   1748  H6Y DOPAX   1      34.170  -1.350  54.690  0.00  0.00            
ATOM   1749  C37 DOPAX   1      33.820   0.660  54.210  0.00  0.00            
ATOM   1750  H7X DOPAX   1      32.880   0.680  54.800  0.00  0.00            
ATOM   1751  H7Y DOPAX   1      34.160   1.710  54.330  0.00  0.00            
ATOM   1752  C38 DOPAX   1      33.310   0.330  52.750  0.00  0.00            
ATOM   1753  H8X DOPAX   1      32.780  -0.650  52.780  0.00  0.00            
ATOM   1754  H8Y DOPAX   1      32.500   1.080  52.620  0.00  0.00            
ATOM   1755  C39 DOPAX   1      34.330   0.460  51.630  0.00  0.00            
ATOM   1756  H9X DOPAX   1      34.370   1.480  51.210  0.00  0.00            
ATOM   1757 C310 DOPAX   1      35.100  -0.540  51.280  0.00  0.00            
ATOM   1758 H10X DOPAX   1      35.890  -0.360  50.540  0.00  0.00            
ATOM   1759 C311 DOPAX   1      35.180  -1.910  51.810  0.00  0.00            
ATOM   1760 H11X DOPAX   1      34.230  -2.470  51.940  0.00  0.00            
ATOM   1761 H11Y DOPAX   1      35.610  -1.880  52.830  0.00  0.00            
ATOM   1762 C312 DOPAX   1      36.170  -2.780  50.980  0.00  0.00            
ATOM   1763 H12X DOPAX   1      36.180  -3.810  51.390  0.00  0.00            
ATOM   1764 H12Y DOPAX   1      37.140  -2.250  51.110  0.00  0.00            
ATOM   1765 C313 DOPAX   1      35.930  -2.890  49.470  0.00  0.00            
ATOM   1766 H13X DOPAX   1      34.950  -3.330  49.210  0.00  0.00            
ATOM   1767 H13Y DOPAX   1      35.980  -1.890  48.970  0.00  0.00            
ATOM   1768 C314 DOPAX   1      37.090  -3.640  48.810  0.00  0.00            
ATOM   1769 H14X DOPAX   1      37.100  -4.690  49.150  0.00  0.00            
ATOM   1770 H14Y DOPAX   1      38.050  -3.190  49.150  0.00  0.00            
ATOM   1771 C315 DOPAX   1      37.110  -3.610  47.300  0.00  0.00            
ATOM   1772 H15X DOPAX   1      37.730  -4.490  47.010  0.00  0.00            
ATOM   1773 H15Y DOPAX   1      36.060  -3.850  47.040  0.00  0.00            
ATOM   1774 C316 DOPAX   1      37.540  -2.400  46.560  0.00  0.00            
ATOM   1775 H16X DOPAX   1      38.590  -2.230  46.890  0.00  0.00            
ATOM   1776 H16Y DOPAX   1      36.860  -1.560  46.830  0.00  0.00            
ATOM   1777 C317 DOPAX   1      37.440  -2.560  45.040  0.00  0.00            
ATOM   1778 H17X DOPAX   1      38.180  -3.280  44.630  0.00  0.00            
ATOM   1779 H17Y DOPAX   1      36.470  -3.010  44.740  0.00  0.00            
ATOM   1780 C318 DOPAX   1      37.600  -1.220  44.300  0.00  0.00            
ATOM   1781 H18X DOPAX   1      37.400  -1.330  43.210  0.00  0.00            
ATOM   1782 H18Y DOPAX   1      36.890  -0.560  44.850  0.00  0.00            
ATOM   1783 H18Z DOPAX   1      38.620  -0.840  44.550  0.00  0.00            
ATOM   1784  C1  BGLCX   2      37.880  -2.690  66.400  0.00  0.00            
ATOM   1785  H1  BGLCX   2      38.540  -3.500  66.780  0.00  0.00            
ATOM   1786  O1  BGLCX   2      37.930  -2.620  64.960  0.00  0.00            
ATOM   1787  C5  BGLCX   2      36.410  -3.150  68.200  0.00  0.00            
ATOM   1788  H5  BGLCX   2      37.060  -4.000  68.520  0.00  0.00            
ATOM   1789  O5  BGLCX   2      36.510  -2.870  66.820  0.00  0.00            
ATOM   1790  C2  BGLCX   2      38.330  -1.320  67.030  0.00  0.00            
ATOM   1791  H2  BGLCX   2      37.650  -0.510  66.700  0.00  0.00            
ATOM   1792  O2  BGLCX   2      39.630  -0.830  66.630  0.00  0.00            
ATOM   1793  HO2 BGLCX   2      39.560   0.110  66.430  0.00  0.00            
ATOM   1794  C3  BGLCX   2      38.190  -1.330  68.590  0.00  0.00            
ATOM   1795  H3  BGLCX   2      39.030  -1.980  68.920  0.00  0.00            
ATOM   1796  O3  BGLCX   2      38.450  -0.120  69.260  0.00  0.00            
ATOM   1797  HO3 BGLCX   2      39.340  -0.230  69.610  0.00  0.00            
ATOM   1798  C4  BGLCX   2      36.890  -1.990  69.120  0.00  0.00            
ATOM   1799  H4  BGLCX   2      36.050  -1.260  69.040  0.00  0.00            
ATOM   1800  O4  BGLCX   2      36.940  -2.270  70.530  0.00  0.00            
ATOM   1801  HO4 BGLCX   2      37.830  -2.610  70.700  0.00  0.00            
ATOM   1802  C6  BGLCX   2      34.910  -3.470  68.400  0.00  0.00            
ATOM   1803  H61 BGLCX   2      34.680  -3.250  69.460  0.00  0.00            
ATOM   1804  H62 BGLCX   2      34.170  -2.820  67.890  0.00  0.00            
ATOM   1805  O6  BGLCX   2      34.640  -4.850  68.230  0.00  0.00            
ATOM   1806  HO6 BGLCX   2      34.130  -4.900  67.420  0.00  0.00            
ATOM   1807  C1  DOPAX   1      19.730  14.100  60.110  0.00  0.00            
ATOM   1808  HA  DOPAX   1      20.260  13.310  60.680  0.00  0.00            
ATOM   1809  HB  DOPAX   1      18.680  14.080  60.470  0.00  0.00            
ATOM   1810  C2  DOPAX   1      19.750  13.790  58.600  0.00  0.00            
ATOM   1811  HS  DOPAX   1      19.140  14.610  58.160  0.00  0.00            
ATOM   1812  O21 DOPAX   1      19.320  12.490  58.300  0.00  0.00            
ATOM   1813  C21 DOPAX   1      18.140  12.470  57.650  0.00  0.00            
ATOM   1814  O22 DOPAX   1      17.420  13.420  57.450  0.00  0.00            
ATOM   1815  C22 DOPAX   1      17.840  11.010  57.120  0.00  0.00            
ATOM   1816  H2R DOPAX   1      16.740  10.980  56.940  0.00  0.00            
ATOM   1817  H2S DOPAX   1      18.200  10.250  57.850  0.00  0.00            
ATOM   1818  C3  DOPAX   1      21.190  13.940  58.050  0.00  0.00            
ATOM   1819  HX  DOPAX   1      21.880  13.160  58.450  0.00  0.00            
ATOM   1820  HY  DOPAX   1      21.510  14.960  58.350  0.00  0.00            
ATOM   1821  O31 DOPAX   1      21.020  13.800  56.620  0.00  0.00            
ATOM   1822  C31 DOPAX   1      21.990  14.280  55.900  0.00  0.00            
ATOM   1823  O32 DOPAX   1      23.040  14.710  56.330  0.00  0.00            
ATOM   1824  C32 DOPAX   1      21.590  14.200  54.450  0.00  0.00            
ATOM   1825  H2X DOPAX   1      20.860  14.970  54.110  0.00  0.00            
ATOM   1826  H2Y DOPAX   1      21.160  13.210  54.210  0.00  0.00            
ATOM   1827  C23 DOPAX   1      18.490  10.820  55.760  0.00  0.00            
ATOM   1828  H3R DOPAX   1      18.390   9.760  55.450  0.00  0.00            
ATOM   1829  H3S DOPAX   1      19.580  10.990  55.830  0.00  0.00            
ATOM   1830  C24 DOPAX   1      18.070  11.760  54.700  0.00  0.00            
ATOM   1831  H4R DOPAX   1      18.400  12.780  55.000  0.00  0.00            
ATOM   1832  H4S DOPAX   1      16.970  11.760  54.620  0.00  0.00            
ATOM   1833  C25 DOPAX   1      18.540  11.510  53.250  0.00  0.00            
ATOM   1834  H5R DOPAX   1      18.270  10.490  52.910  0.00  0.00            
ATOM   1835  H5S DOPAX   1      19.650  11.400  53.330  0.00  0.00            
ATOM   1836  C26 DOPAX   1      18.270  12.610  52.160  0.00  0.00            
ATOM   1837  H6R DOPAX   1      18.640  13.630  52.420  0.00  0.00            
ATOM   1838  H6S DOPAX   1      17.190  12.650  51.900  0.00  0.00            
ATOM   1839  C27 DOPAX   1      19.030  12.380  50.820  0.00  0.00            
ATOM   1840  H7R DOPAX   1      18.570  11.440  50.460  0.00  0.00            
ATOM   1841  H7S DOPAX   1      20.110  12.190  51.030  0.00  0.00            
ATOM   1842  C28 DOPAX   1      18.800  13.500  49.850  0.00  0.00            
ATOM   1843  H8R DOPAX   1      19.310  14.420  50.220  0.00  0.00            
ATOM   1844  H8S DOPAX   1      17.700  13.640  49.950  0.00  0.00            
ATOM   1845  C29 DOPAX   1      19.210  13.180  48.460  0.00  0.00            
ATOM   1846  H9R DOPAX   1      20.290  13.090  48.300  0.00  0.00            
ATOM   1847 C210 DOPAX   1      18.450  12.890  47.430  0.00  0.00            
ATOM   1848 H10R DOPAX   1      18.870  12.460  46.510  0.00  0.00            
ATOM   1849 C211 DOPAX   1      16.960  12.950  47.300  0.00  0.00            
ATOM   1850 H11R DOPAX   1      16.610  13.870  47.810  0.00  0.00            
ATOM   1851 H11S DOPAX   1      16.560  12.090  47.870  0.00  0.00            
ATOM   1852 C212 DOPAX   1      16.290  12.920  45.940  0.00  0.00            
ATOM   1853 H12R DOPAX   1      15.190  12.780  45.950  0.00  0.00            
ATOM   1854 H12S DOPAX   1      16.550  11.990  45.400  0.00  0.00            
ATOM   1855 C213 DOPAX   1      16.550  14.270  45.140  0.00  0.00            
ATOM   1856 H13R DOPAX   1      17.640  14.240  44.910  0.00  0.00            
ATOM   1857 H13S DOPAX   1      16.360  15.150  45.790  0.00  0.00            
ATOM   1858 C214 DOPAX   1      15.690  14.510  43.870  0.00  0.00            
ATOM   1859 H14R DOPAX   1      14.640  14.530  44.220  0.00  0.00            
ATOM   1860 H14S DOPAX   1      15.760  13.620  43.210  0.00  0.00            
ATOM   1861 C215 DOPAX   1      16.030  15.760  43.060  0.00  0.00            
ATOM   1862 H15R DOPAX   1      15.300  15.790  42.230  0.00  0.00            
ATOM   1863 H15S DOPAX   1      17.080  15.820  42.670  0.00  0.00            
ATOM   1864 C216 DOPAX   1      15.810  17.030  43.910  0.00  0.00            
ATOM   1865 H16R DOPAX   1      16.730  17.190  44.520  0.00  0.00            
ATOM   1866 H16S DOPAX   1      14.980  16.820  44.610  0.00  0.00            
ATOM   1867 C217 DOPAX   1      15.480  18.360  43.220  0.00  0.00            
ATOM   1868 H17R DOPAX   1      14.550  18.230  42.630  0.00  0.00            
ATOM   1869 H17S DOPAX   1      16.280  18.580  42.480  0.00  0.00            
ATOM   1870 C218 DOPAX   1      15.120  19.490  44.130  0.00  0.00            
ATOM   1871 H18R DOPAX   1      14.230  19.340  44.770  0.00  0.00            
ATOM   1872 H18S DOPAX   1      15.050  20.440  43.550  0.00  0.00            
ATOM   1873 H18T DOPAX   1      15.960  19.640  44.840  0.00  0.00            
ATOM   1874  C33 DOPAX   1      22.880  14.330  53.520  0.00  0.00            
ATOM   1875  H3X DOPAX   1      23.550  13.450  53.560  0.00  0.00            
ATOM   1876  H3Y DOPAX   1      23.600  15.150  53.750  0.00  0.00            
ATOM   1877  C34 DOPAX   1      22.530  14.550  52.000  0.00  0.00            
ATOM   1878  H4X DOPAX   1      21.900  13.680  51.710  0.00  0.00            
ATOM   1879  H4Y DOPAX   1      21.790  15.390  52.020  0.00  0.00            
ATOM   1880  C35 DOPAX   1      23.770  14.830  51.190  0.00  0.00            
ATOM   1881  H5X DOPAX   1      24.490  14.000  51.370  0.00  0.00            
ATOM   1882  H5Y DOPAX   1      24.300  15.690  51.660  0.00  0.00            
ATOM   1883  C36 DOPAX   1      23.530  15.010  49.720  0.00  0.00            
ATOM   1884  H6X DOPAX   1      24.420  14.920  49.060  0.00  0.00            
ATOM   1885  H6Y DOPAX   1      22.880  14.160  49.410  0.00  0.00            
ATOM   1886  C37 DOPAX   1      22.910  16.310  49.310  0.00  0.00            
ATOM   1887  H7X DOPAX   1      21.880  16.370  49.700  0.00  0.00            
ATOM   1888  H7Y DOPAX   1      23.420  17.180  49.780  0.00  0.00            
ATOM   1889  C38 DOPAX   1      22.760  16.680  47.760  0.00  0.00            
ATOM   1890  H8X DOPAX   1      22.470  17.760  47.800  0.00  0.00            
ATOM   1891  H8Y DOPAX   1      23.750  16.540  47.290  0.00  0.00            
ATOM   1892  C39 DOPAX   1      21.760  15.820  47.060  0.00  0.00            
ATOM   1893  H9X DOPAX   1      22.120  14.840  46.710  0.00  0.00            
ATOM   1894 C310 DOPAX   1      20.470  16.110  46.740  0.00  0.00            
ATOM   1895 H10X DOPAX   1      19.820  15.280  46.420  0.00  0.00            
ATOM   1896 C311 DOPAX   1      19.890  17.530  46.780  0.00  0.00            
ATOM   1897 H11X DOPAX   1      19.950  17.950  45.750  0.00  0.00            
ATOM   1898 H11Y DOPAX   1      20.560  18.200  47.350  0.00  0.00            
ATOM   1899 C312 DOPAX   1      18.430  17.620  47.160  0.00  0.00            
ATOM   1900 H12X DOPAX   1      18.340  17.280  48.210  0.00  0.00            
ATOM   1901 H12Y DOPAX   1      17.870  16.880  46.560  0.00  0.00            
ATOM   1902 C313 DOPAX   1      17.680  18.910  46.910  0.00  0.00            
ATOM   1903 H13X DOPAX   1      17.910  19.260  45.880  0.00  0.00            
ATOM   1904 H13Y DOPAX   1      16.600  18.650  46.890  0.00  0.00            
ATOM   1905 C314 DOPAX   1      18.150  19.920  47.960  0.00  0.00            
ATOM   1906 H14X DOPAX   1      19.140  20.390  47.740  0.00  0.00            
ATOM   1907 H14Y DOPAX   1      18.030  19.280  48.860  0.00  0.00            
ATOM   1908 C315 DOPAX   1      17.260  21.110  48.170  0.00  0.00            
ATOM   1909 H15X DOPAX   1      17.600  21.920  47.490  0.00  0.00            
ATOM   1910 H15Y DOPAX   1      16.210  20.780  48.000  0.00  0.00            
ATOM   1911 C316 DOPAX   1      17.180  21.810  49.550  0.00  0.00            
ATOM   1912 H16X DOPAX   1      18.180  22.260  49.710  0.00  0.00            
ATOM   1913 H16Y DOPAX   1      17.020  20.970  50.250  0.00  0.00            
ATOM   1914 C317 DOPAX   1      16.020  22.830  49.670  0.00  0.00            
ATOM   1915 H17X DOPAX   1      16.020  23.430  48.730  0.00  0.00            
ATOM   1916 H17Y DOPAX   1      15.040  22.320  49.740  0.00  0.00            
ATOM   1917 C318 DOPAX   1      16.130  23.740  50.860  0.00  0.00            
ATOM   1918 H18X DOPAX   1      15.320  24.490  50.770  0.00  0.00            
ATOM   1919 H18Y DOPAX   1      16.130  23.230  51.850  0.00  0.00            
ATOM   1920 H18Z DOPAX   1      17.150  24.170  50.820  0.00  0.00            
ATOM   1921  C1  BGLCX   2      20.590  15.580  61.710  0.00  0.00            
ATOM   1922  H1  BGLCX   2      21.270  14.780  62.080  0.00  0.00            
ATOM   1923  O1  BGLCX   2      20.350  15.430  60.370  0.00  0.00            
ATOM   1924  C5  BGLCX   2      19.460  15.710  63.810  0.00  0.00            
ATOM   1925  H5  BGLCX   2      20.160  14.930  64.140  0.00  0.00            
ATOM   1926  O5  BGLCX   2      19.280  15.600  62.380  0.00  0.00            
ATOM   1927  C2  BGLCX   2      21.090  17.040  61.900  0.00  0.00            
ATOM   1928  H2  BGLCX   2      20.250  17.580  61.400  0.00  0.00            
ATOM   1929  O2  BGLCX   2      22.270  17.290  61.120  0.00  0.00            
ATOM   1930  HO2 BGLCX   2      22.340  18.210  60.840  0.00  0.00            
ATOM   1931  C3  BGLCX   2      21.210  17.420  63.350  0.00  0.00            
ATOM   1932  H3  BGLCX   2      22.030  16.810  63.770  0.00  0.00            
ATOM   1933  O3  BGLCX   2      21.540  18.730  63.520  0.00  0.00            
ATOM   1934  HO3 BGLCX   2      22.370  18.800  63.990  0.00  0.00            
ATOM   1935  C4  BGLCX   2      20.010  17.140  64.130  0.00  0.00            
ATOM   1936  H4  BGLCX   2      19.210  17.780  63.700  0.00  0.00            
ATOM   1937  O4  BGLCX   2      20.080  17.470  65.520  0.00  0.00            
ATOM   1938  HO4 BGLCX   2      20.570  16.730  65.890  0.00  0.00            
ATOM   1939  C6  BGLCX   2      18.130  15.300  64.350  0.00  0.00            
ATOM   1940  H61 BGLCX   2      17.440  16.150  64.210  0.00  0.00            
ATOM   1941  H62 BGLCX   2      17.780  14.490  63.680  0.00  0.00            
ATOM   1942  O6  BGLCX   2      18.300  14.920  65.730  0.00  0.00            
ATOM   1943  HO6 BGLCX   2      17.970  15.660  66.250  0.00  0.00            
ATOM   1944  C1  DOPAX   1      71.820  26.620  57.080  0.00  0.00            
ATOM   1945  HA  DOPAX   1      71.250  27.030  56.210  0.00  0.00            
ATOM   1946  HB  DOPAX   1      72.700  27.270  57.270  0.00  0.00            
ATOM   1947  C2  DOPAX   1      72.250  25.180  56.680  0.00  0.00            
ATOM   1948  HS  DOPAX   1      73.010  24.840  57.420  0.00  0.00            
ATOM   1949  O21 DOPAX   1      72.800  25.150  55.340  0.00  0.00            
ATOM   1950  C21 DOPAX   1      73.980  25.770  55.150  0.00  0.00            
ATOM   1951  O22 DOPAX   1      74.640  26.250  56.070  0.00  0.00            
ATOM   1952  C22 DOPAX   1      74.450  25.870  53.640  0.00  0.00            
ATOM   1953  H2R DOPAX   1      75.520  25.600  53.590  0.00  0.00            
ATOM   1954  H2S DOPAX   1      74.370  26.930  53.310  0.00  0.00            
ATOM   1955  C3  DOPAX   1      71.070  24.170  56.790  0.00  0.00            
ATOM   1956  HX  DOPAX   1      70.740  24.050  57.850  0.00  0.00            
ATOM   1957  HY  DOPAX   1      71.550  23.230  56.440  0.00  0.00            
ATOM   1958  O31 DOPAX   1      69.960  24.550  56.010  0.00  0.00            
ATOM   1959  C31 DOPAX   1      69.040  23.700  55.770  0.00  0.00            
ATOM   1960  O32 DOPAX   1      69.020  22.530  56.160  0.00  0.00            
ATOM   1961  C32 DOPAX   1      68.050  24.260  54.670  0.00  0.00            
ATOM   1962  H2X DOPAX   1      67.720  25.320  54.760  0.00  0.00            
ATOM   1963  H2Y DOPAX   1      67.140  23.630  54.740  0.00  0.00            
ATOM   1964  C23 DOPAX   1      73.590  25.040  52.590  0.00  0.00            
ATOM   1965  H3R DOPAX   1      72.540  25.400  52.580  0.00  0.00            
ATOM   1966  H3S DOPAX   1      73.500  23.970  52.860  0.00  0.00            
ATOM   1967  C24 DOPAX   1      74.210  25.150  51.170  0.00  0.00            
ATOM   1968  H4R DOPAX   1      75.320  25.060  51.170  0.00  0.00            
ATOM   1969  H4S DOPAX   1      74.040  26.140  50.680  0.00  0.00            
ATOM   1970  C25 DOPAX   1      73.630  24.140  50.180  0.00  0.00            
ATOM   1971  H5R DOPAX   1      72.580  24.420  49.970  0.00  0.00            
ATOM   1972  H5S DOPAX   1      73.820  23.140  50.620  0.00  0.00            
ATOM   1973  C26 DOPAX   1      74.410  23.920  48.930  0.00  0.00            
ATOM   1974  H6R DOPAX   1      75.440  23.590  49.180  0.00  0.00            
ATOM   1975  H6S DOPAX   1      74.490  24.860  48.340  0.00  0.00            
ATOM   1976  C27 DOPAX   1      73.910  22.830  47.950  0.00  0.00            
ATOM   1977  H7R DOPAX   1      72.990  23.090  47.390  0.00  0.00            
ATOM   1978  H7S DOPAX   1      73.540  21.960  48.530  0.00  0.00            
ATOM   1979  C28 DOPAX   1      74.880  22.320  46.890  0.00  0.00            
ATOM   1980  H8R DOPAX   1      75.750  22.030  47.520  0.00  0.00            
ATOM   1981  H8S DOPAX   1      75.150  23.120  46.160  0.00  0.00            
ATOM   1982  C29 DOPAX   1      74.280  21.110  46.150  0.00  0.00            
ATOM   1983  H9R DOPAX   1      73.190  21.250  46.130  0.00  0.00            
ATOM   1984 C210 DOPAX   1      74.890  20.010  45.680  0.00  0.00            
ATOM   1985 H10R DOPAX   1      74.300  19.220  45.200  0.00  0.00            
ATOM   1986 C211 DOPAX   1      76.430  19.870  45.560  0.00  0.00            
ATOM   1987 H11R DOPAX   1      76.990  20.830  45.670  0.00  0.00            
ATOM   1988 H11S DOPAX   1      76.740  19.410  44.600  0.00  0.00            
ATOM   1989 C212 DOPAX   1      76.930  18.940  46.700  0.00  0.00            
ATOM   1990 H12R DOPAX   1      76.630  19.350  47.680  0.00  0.00            
ATOM   1991 H12S DOPAX   1      78.040  18.880  46.720  0.00  0.00            
ATOM   1992 C213 DOPAX   1      76.630  17.410  46.670  0.00  0.00            
ATOM   1993 H13R DOPAX   1      77.120  16.740  45.930  0.00  0.00            
ATOM   1994 H13S DOPAX   1      75.530  17.330  46.570  0.00  0.00            
ATOM   1995 C214 DOPAX   1      77.030  16.720  47.950  0.00  0.00            
ATOM   1996 H14R DOPAX   1      76.560  17.360  48.730  0.00  0.00            
ATOM   1997 H14S DOPAX   1      78.130  16.600  48.030  0.00  0.00            
ATOM   1998 C215 DOPAX   1      76.510  15.300  48.040  0.00  0.00            
ATOM   1999 H15R DOPAX   1      77.060  14.630  47.340  0.00  0.00            
ATOM   2000 H15S DOPAX   1      75.490  15.300  47.600  0.00  0.00            
ATOM   2001 C216 DOPAX   1      76.530  14.810  49.480  0.00  0.00            
ATOM   2002 H16R DOPAX   1      75.770  15.470  49.940  0.00  0.00            
ATOM   2003 H16S DOPAX   1      77.520  15.070  49.900  0.00  0.00            
ATOM   2004 C217 DOPAX   1      76.100  13.340  49.670  0.00  0.00            
ATOM   2005 H17R DOPAX   1      76.610  12.620  48.990  0.00  0.00            
ATOM   2006 H17S DOPAX   1      75.020  13.420  49.390  0.00  0.00            
ATOM   2007 C218 DOPAX   1      76.160  12.970  51.150  0.00  0.00            
ATOM   2008 H18R DOPAX   1      77.120  13.180  51.670  0.00  0.00            
ATOM   2009 H18S DOPAX   1      75.820  11.920  51.290  0.00  0.00            
ATOM   2010 H18T DOPAX   1      75.370  13.560  51.670  0.00  0.00            
ATOM   2011  C33 DOPAX   1      68.750  24.070  53.310  0.00  0.00            
ATOM   2012  H3X DOPAX   1      68.890  22.990  53.140  0.00  0.00            
ATOM   2013  H3Y DOPAX   1      69.740  24.580  53.290  0.00  0.00            
ATOM   2014  C34 DOPAX   1      67.840  24.680  52.220  0.00  0.00            
ATOM   2015  H4X DOPAX   1      67.360  25.610  52.600  0.00  0.00            
ATOM   2016  H4Y DOPAX   1      68.320  24.820  51.230  0.00  0.00            
ATOM   2017  C35 DOPAX   1      66.610  23.740  51.940  0.00  0.00            
ATOM   2018  H5X DOPAX   1      66.030  23.830  52.880  0.00  0.00            
ATOM   2019  H5Y DOPAX   1      66.980  22.690  51.920  0.00  0.00            
ATOM   2020  C36 DOPAX   1      65.720  24.060  50.700  0.00  0.00            
ATOM   2021  H6X DOPAX   1      66.420  23.860  49.860  0.00  0.00            
ATOM   2022  H6Y DOPAX   1      64.930  23.280  50.690  0.00  0.00            
ATOM   2023  C37 DOPAX   1      64.990  25.400  50.750  0.00  0.00            
ATOM   2024  H7X DOPAX   1      64.570  25.630  51.750  0.00  0.00            
ATOM   2025  H7Y DOPAX   1      65.810  26.120  50.580  0.00  0.00            
ATOM   2026  C38 DOPAX   1      64.100  25.620  49.510  0.00  0.00            
ATOM   2027  H8X DOPAX   1      64.770  25.950  48.690  0.00  0.00            
ATOM   2028  H8Y DOPAX   1      63.670  24.630  49.240  0.00  0.00            
ATOM   2029  C39 DOPAX   1      63.010  26.650  49.770  0.00  0.00            
ATOM   2030  H9X DOPAX   1      62.630  26.780  50.790  0.00  0.00            
ATOM   2031 C310 DOPAX   1      62.490  27.560  48.890  0.00  0.00            
ATOM   2032 H10X DOPAX   1      61.710  28.260  49.210  0.00  0.00            
ATOM   2033 C311 DOPAX   1      62.930  27.690  47.410  0.00  0.00            
ATOM   2034 H11X DOPAX   1      63.180  26.710  46.940  0.00  0.00            
ATOM   2035 H11Y DOPAX   1      63.760  28.410  47.260  0.00  0.00            
ATOM   2036 C312 DOPAX   1      61.730  28.280  46.740  0.00  0.00            
ATOM   2037 H12X DOPAX   1      61.410  29.280  47.110  0.00  0.00            
ATOM   2038 H12Y DOPAX   1      60.860  27.610  46.910  0.00  0.00            
ATOM   2039 C313 DOPAX   1      62.100  28.430  45.290  0.00  0.00            
ATOM   2040 H13X DOPAX   1      62.870  27.680  45.010  0.00  0.00            
ATOM   2041 H13Y DOPAX   1      61.210  28.100  44.710  0.00  0.00            
ATOM   2042 C314 DOPAX   1      62.480  29.790  44.740  0.00  0.00            
ATOM   2043 H14X DOPAX   1      62.990  29.730  43.750  0.00  0.00            
ATOM   2044 H14Y DOPAX   1      63.070  30.360  45.490  0.00  0.00            
ATOM   2045 C315 DOPAX   1      61.200  30.610  44.280  0.00  0.00            
ATOM   2046 H15X DOPAX   1      60.710  30.150  43.390  0.00  0.00            
ATOM   2047 H15Y DOPAX   1      60.370  30.660  45.020  0.00  0.00            
ATOM   2048 C316 DOPAX   1      61.650  31.990  43.970  0.00  0.00            
ATOM   2049 H16X DOPAX   1      62.530  31.930  43.300  0.00  0.00            
ATOM   2050 H16Y DOPAX   1      62.040  32.550  44.850  0.00  0.00            
ATOM   2051 C317 DOPAX   1      60.650  33.000  43.300  0.00  0.00            
ATOM   2052 H17X DOPAX   1      61.180  33.980  43.280  0.00  0.00            
ATOM   2053 H17Y DOPAX   1      60.470  32.640  42.260  0.00  0.00            
ATOM   2054 C318 DOPAX   1      59.380  33.040  44.180  0.00  0.00            
ATOM   2055 H18X DOPAX   1      58.740  32.160  44.000  0.00  0.00            
ATOM   2056 H18Y DOPAX   1      59.570  33.160  45.260  0.00  0.00            
ATOM   2057 H18Z DOPAX   1      58.810  33.940  43.830  0.00  0.00            
ATOM   2058  C1  BGLCX   2      71.290  27.310  59.310  0.00  0.00            
ATOM   2059  H1  BGLCX   2      71.300  28.400  59.120  0.00  0.00            
ATOM   2060  O1  BGLCX   2      70.950  26.610  58.170  0.00  0.00            
ATOM   2061  C5  BGLCX   2      72.980  27.640  60.970  0.00  0.00            
ATOM   2062  H5  BGLCX   2      73.210  28.680  60.650  0.00  0.00            
ATOM   2063  O5  BGLCX   2      72.550  26.810  59.930  0.00  0.00            
ATOM   2064  C2  BGLCX   2      70.200  26.990  60.310  0.00  0.00            
ATOM   2065  H2  BGLCX   2      70.190  25.890  60.500  0.00  0.00            
ATOM   2066  O2  BGLCX   2      68.890  27.370  59.800  0.00  0.00            
ATOM   2067  HO2 BGLCX   2      68.470  26.710  59.250  0.00  0.00            
ATOM   2068  C3  BGLCX   2      70.520  27.760  61.490  0.00  0.00            
ATOM   2069  H3  BGLCX   2      70.490  28.840  61.210  0.00  0.00            
ATOM   2070  O3  BGLCX   2      69.550  27.670  62.530  0.00  0.00            
ATOM   2071  HO3 BGLCX   2      69.670  26.850  63.000  0.00  0.00            
ATOM   2072  C4  BGLCX   2      71.970  27.550  62.060  0.00  0.00            
ATOM   2073  H4  BGLCX   2      72.050  26.540  62.520  0.00  0.00            
ATOM   2074  O4  BGLCX   2      72.220  28.470  63.100  0.00  0.00            
ATOM   2075  HO4 BGLCX   2      72.320  28.110  63.980  0.00  0.00            
ATOM   2076  C6  BGLCX   2      74.340  27.140  61.390  0.00  0.00            
ATOM   2077  H61 BGLCX   2      75.050  27.340  60.560  0.00  0.00            
ATOM   2078  H62 BGLCX   2      74.730  27.800  62.190  0.00  0.00            
ATOM   2079  O6  BGLCX   2      74.350  25.810  61.860  0.00  0.00            
ATOM   2080  HO6 BGLCX   2      74.260  25.210  61.110  0.00  0.00            
ATOM   2081  C1  DOPAX   1      19.020 -12.310  57.460  0.00  0.00            
ATOM   2082  HA  DOPAX   1      18.810 -11.290  57.830  0.00  0.00            
ATOM   2083  HB  DOPAX   1      19.970 -12.700  57.870  0.00  0.00            
ATOM   2084  C2  DOPAX   1      19.150 -12.280  55.920  0.00  0.00            
ATOM   2085  HS  DOPAX   1      19.950 -11.580  55.600  0.00  0.00            
ATOM   2086  O21 DOPAX   1      17.930 -11.990  55.310  0.00  0.00            
ATOM   2087  C21 DOPAX   1      17.500 -10.730  55.440  0.00  0.00            
ATOM   2088  O22 DOPAX   1      18.020  -9.820  56.080  0.00  0.00            
ATOM   2089  C22 DOPAX   1      16.560 -10.590  54.260  0.00  0.00            
ATOM   2090  H2R DOPAX   1      16.040  -9.610  54.380  0.00  0.00            
ATOM   2091  H2S DOPAX   1      15.780 -11.380  54.330  0.00  0.00            
ATOM   2092  C3  DOPAX   1      19.540 -13.680  55.360  0.00  0.00            
ATOM   2093  HX  DOPAX   1      18.840 -14.380  55.850  0.00  0.00            
ATOM   2094  HY  DOPAX   1      20.520 -13.830  55.880  0.00  0.00            
ATOM   2095  O31 DOPAX   1      19.590 -13.770  53.990  0.00  0.00            
ATOM   2096  C31 DOPAX   1      20.500 -13.000  53.400  0.00  0.00            
ATOM   2097  O32 DOPAX   1      21.290 -12.230  53.890  0.00  0.00            
ATOM   2098  C32 DOPAX   1      20.270 -13.260  51.960  0.00  0.00            
ATOM   2099  H2X DOPAX   1      19.190 -13.490  51.840  0.00  0.00            
ATOM   2100  H2Y DOPAX   1      20.880 -14.140  51.660  0.00  0.00            
ATOM   2101  C23 DOPAX   1      17.270 -10.710  53.000  0.00  0.00            
ATOM   2102  H3R DOPAX   1      17.610 -11.740  52.780  0.00  0.00            
ATOM   2103  H3S DOPAX   1      18.190 -10.080  53.040  0.00  0.00            
ATOM   2104  C24 DOPAX   1      16.310 -10.290  51.890  0.00  0.00            
ATOM   2105  H4R DOPAX   1      15.960  -9.240  51.990  0.00  0.00            
ATOM   2106  H4S DOPAX   1      15.330 -10.810  51.800  0.00  0.00            
ATOM   2107  C25 DOPAX   1      16.980 -10.290  50.590  0.00  0.00            
ATOM   2108  H5R DOPAX   1      17.230 -11.340  50.310  0.00  0.00            
ATOM   2109  H5S DOPAX   1      17.960  -9.790  50.770  0.00  0.00            
ATOM   2110  C26 DOPAX   1      16.180  -9.590  49.470  0.00  0.00            
ATOM   2111  H6R DOPAX   1      16.820  -9.470  48.570  0.00  0.00            
ATOM   2112  H6S DOPAX   1      15.880  -8.550  49.710  0.00  0.00            
ATOM   2113  C27 DOPAX   1      14.970 -10.500  49.170  0.00  0.00            
ATOM   2114  H7R DOPAX   1      14.370 -10.630  50.090  0.00  0.00            
ATOM   2115  H7S DOPAX   1      15.380 -11.460  48.770  0.00  0.00            
ATOM   2116  C28 DOPAX   1      13.960 -10.030  48.120  0.00  0.00            
ATOM   2117  H8R DOPAX   1      13.660  -9.000  48.420  0.00  0.00            
ATOM   2118  H8S DOPAX   1      13.090 -10.710  48.210  0.00  0.00            
ATOM   2119  C29 DOPAX   1      14.440 -10.060  46.670  0.00  0.00            
ATOM   2120  H9R DOPAX   1      14.720 -11.020  46.220  0.00  0.00            
ATOM   2121 C210 DOPAX   1      14.480  -8.940  45.910  0.00  0.00            
ATOM   2122 H10R DOPAX   1      14.810  -8.940  44.860  0.00  0.00            
ATOM   2123 C211 DOPAX   1      14.060  -7.550  46.310  0.00  0.00            
ATOM   2124 H11R DOPAX   1      14.930  -7.030  46.760  0.00  0.00            
ATOM   2125 H11S DOPAX   1      13.200  -7.450  47.010  0.00  0.00            
ATOM   2126 C212 DOPAX   1      13.750  -6.880  44.980  0.00  0.00            
ATOM   2127 H12R DOPAX   1      12.880  -7.380  44.490  0.00  0.00            
ATOM   2128 H12S DOPAX   1      14.700  -6.870  44.410  0.00  0.00            
ATOM   2129 C213 DOPAX   1      13.380  -5.380  45.130  0.00  0.00            
ATOM   2130 H13R DOPAX   1      13.920  -4.860  45.940  0.00  0.00            
ATOM   2131 H13S DOPAX   1      12.330  -5.340  45.500  0.00  0.00            
ATOM   2132 C214 DOPAX   1      13.420  -4.500  43.850  0.00  0.00            
ATOM   2133 H14R DOPAX   1      14.490  -4.440  43.550  0.00  0.00            
ATOM   2134 H14S DOPAX   1      13.040  -3.500  44.140  0.00  0.00            
ATOM   2135 C215 DOPAX   1      12.620  -5.110  42.810  0.00  0.00            
ATOM   2136 H15R DOPAX   1      11.600  -5.450  43.100  0.00  0.00            
ATOM   2137 H15S DOPAX   1      13.260  -5.970  42.510  0.00  0.00            
ATOM   2138 C216 DOPAX   1      12.460  -4.100  41.570  0.00  0.00            
ATOM   2139 H16R DOPAX   1      12.560  -4.700  40.630  0.00  0.00            
ATOM   2140 H16S DOPAX   1      13.270  -3.350  41.730  0.00  0.00            
ATOM   2141 C217 DOPAX   1      11.090  -3.420  41.460  0.00  0.00            
ATOM   2142 H17R DOPAX   1      10.930  -3.080  42.510  0.00  0.00            
ATOM   2143 H17S DOPAX   1      10.360  -4.200  41.170  0.00  0.00            
ATOM   2144 C218 DOPAX   1      11.170  -2.230  40.460  0.00  0.00            
ATOM   2145 H18R DOPAX   1      10.210  -1.670  40.530  0.00  0.00            
ATOM   2146 H18S DOPAX   1      11.320  -2.480  39.390  0.00  0.00            
ATOM   2147 H18T DOPAX   1      11.980  -1.540  40.760  0.00  0.00            
ATOM   2148  C33 DOPAX   1      20.640 -12.120  51.010  0.00  0.00            
ATOM   2149  H3X DOPAX   1      21.740 -12.000  51.080  0.00  0.00            
ATOM   2150  H3Y DOPAX   1      20.100 -11.230  51.390  0.00  0.00            
ATOM   2151  C34 DOPAX   1      20.260 -12.540  49.570  0.00  0.00            
ATOM   2152  H4X DOPAX   1      20.710 -13.520  49.310  0.00  0.00            
ATOM   2153  H4Y DOPAX   1      19.160 -12.690  49.480  0.00  0.00            
ATOM   2154  C35 DOPAX   1      20.640 -11.540  48.500  0.00  0.00            
ATOM   2155  H5X DOPAX   1      21.710 -11.720  48.260  0.00  0.00            
ATOM   2156  H5Y DOPAX   1      20.400 -10.530  48.890  0.00  0.00            
ATOM   2157  C36 DOPAX   1      19.930 -11.800  47.150  0.00  0.00            
ATOM   2158  H6X DOPAX   1      18.860 -11.750  47.420  0.00  0.00            
ATOM   2159  H6Y DOPAX   1      20.350 -10.920  46.610  0.00  0.00            
ATOM   2160  C37 DOPAX   1      20.340 -13.150  46.540  0.00  0.00            
ATOM   2161  H7X DOPAX   1      21.450 -13.140  46.610  0.00  0.00            
ATOM   2162  H7Y DOPAX   1      19.840 -14.010  47.040  0.00  0.00            
ATOM   2163  C38 DOPAX   1      19.950 -13.330  45.060  0.00  0.00            
ATOM   2164  H8X DOPAX   1      18.840 -13.230  45.010  0.00  0.00            
ATOM   2165  H8Y DOPAX   1      20.350 -12.420  44.550  0.00  0.00            
ATOM   2166  C39 DOPAX   1      20.120 -14.610  44.350  0.00  0.00            
ATOM   2167  H9X DOPAX   1      19.320 -15.370  44.320  0.00  0.00            
ATOM   2168 C310 DOPAX   1      21.250 -15.040  43.730  0.00  0.00            
ATOM   2169 H10X DOPAX   1      21.220 -16.010  43.200  0.00  0.00            
ATOM   2170 C311 DOPAX   1      22.480 -14.170  43.520  0.00  0.00            
ATOM   2171 H11X DOPAX   1      23.380 -14.780  43.750  0.00  0.00            
ATOM   2172 H11Y DOPAX   1      22.620 -13.320  44.220  0.00  0.00            
ATOM   2173 C312 DOPAX   1      22.650 -13.670  42.070  0.00  0.00            
ATOM   2174 H12X DOPAX   1      21.800 -13.010  41.800  0.00  0.00            
ATOM   2175 H12Y DOPAX   1      22.670 -14.510  41.340  0.00  0.00            
ATOM   2176 C313 DOPAX   1      23.980 -12.940  41.730  0.00  0.00            
ATOM   2177 H13X DOPAX   1      24.020 -11.840  41.890  0.00  0.00            
ATOM   2178 H13Y DOPAX   1      24.830 -13.320  42.340  0.00  0.00            
ATOM   2179 C314 DOPAX   1      24.260 -13.110  40.220  0.00  0.00            
ATOM   2180 H14X DOPAX   1      24.230 -14.180  39.900  0.00  0.00            
ATOM   2181 H14Y DOPAX   1      25.280 -12.720  39.990  0.00  0.00            
ATOM   2182 C315 DOPAX   1      23.180 -12.550  39.330  0.00  0.00            
ATOM   2183 H15X DOPAX   1      22.180 -12.860  39.690  0.00  0.00            
ATOM   2184 H15Y DOPAX   1      23.190 -11.440  39.420  0.00  0.00            
ATOM   2185 C316 DOPAX   1      23.280 -12.990  37.840  0.00  0.00            
ATOM   2186 H16X DOPAX   1      22.980 -14.060  37.800  0.00  0.00            
ATOM   2187 H16Y DOPAX   1      24.310 -13.050  37.450  0.00  0.00            
ATOM   2188 C317 DOPAX   1      22.350 -12.210  36.840  0.00  0.00            
ATOM   2189 H17X DOPAX   1      21.320 -12.090  37.250  0.00  0.00            
ATOM   2190 H17Y DOPAX   1      22.690 -11.160  36.730  0.00  0.00            
ATOM   2191 C318 DOPAX   1      22.240 -12.770  35.420  0.00  0.00            
ATOM   2192 H18X DOPAX   1      21.390 -12.300  34.890  0.00  0.00            
ATOM   2193 H18Y DOPAX   1      23.110 -12.670  34.740  0.00  0.00            
ATOM   2194 H18Z DOPAX   1      22.110 -13.870  35.420  0.00  0.00            
ATOM   2195  C1  BGLCX   2      17.820 -13.140  59.330  0.00  0.00            
ATOM   2196  H1  BGLCX   2      17.570 -12.080  59.540  0.00  0.00            
ATOM   2197  O1  BGLCX   2      17.950 -13.260  57.910  0.00  0.00            
ATOM   2198  C5  BGLCX   2      18.680 -13.080  61.470  0.00  0.00            
ATOM   2199  H5  BGLCX   2      18.390 -12.010  61.460  0.00  0.00            
ATOM   2200  O5  BGLCX   2      18.930 -13.480  60.070  0.00  0.00            
ATOM   2201  C2  BGLCX   2      16.770 -14.030  59.780  0.00  0.00            
ATOM   2202  H2  BGLCX   2      17.240 -15.040  59.830  0.00  0.00            
ATOM   2203  O2  BGLCX   2      15.620 -14.010  58.880  0.00  0.00            
ATOM   2204  HO2 BGLCX   2      15.790 -14.700  58.240  0.00  0.00            
ATOM   2205  C3  BGLCX   2      16.330 -13.680  61.240  0.00  0.00            
ATOM   2206  H3  BGLCX   2      16.030 -12.620  61.140  0.00  0.00            
ATOM   2207  O3  BGLCX   2      15.200 -14.470  61.720  0.00  0.00            
ATOM   2208  HO3 BGLCX   2      14.340 -14.240  61.380  0.00  0.00            
ATOM   2209  C4  BGLCX   2      17.580 -13.840  62.090  0.00  0.00            
ATOM   2210  H4  BGLCX   2      17.880 -14.900  62.100  0.00  0.00            
ATOM   2211  O4  BGLCX   2      17.360 -13.480  63.470  0.00  0.00            
ATOM   2212  HO4 BGLCX   2      17.040 -14.250  63.950  0.00  0.00            
ATOM   2213  C6  BGLCX   2      20.010 -13.230  62.180  0.00  0.00            
ATOM   2214  H61 BGLCX   2      20.670 -12.360  61.980  0.00  0.00            
ATOM   2215  H62 BGLCX   2      19.900 -13.120  63.280  0.00  0.00            
ATOM   2216  O6  BGLCX   2      20.630 -14.490  61.920  0.00  0.00            
ATOM   2217  HO6 BGLCX   2      21.060 -14.370  61.080  0.00  0.00            
ATOM   2218  C1  DOPAX   1      51.200  48.860  62.350  0.00  0.00            
ATOM   2219  HA  DOPAX   1      51.850  47.960  62.440  0.00  0.00            
ATOM   2220  HB  DOPAX   1      50.300  48.750  62.990  0.00  0.00            
ATOM   2221  C2  DOPAX   1      50.770  49.080  60.840  0.00  0.00            
ATOM   2222  HS  DOPAX   1      50.210  50.040  60.860  0.00  0.00            
ATOM   2223  O21 DOPAX   1      49.980  48.000  60.540  0.00  0.00            
ATOM   2224  C21 DOPAX   1      48.640  47.930  60.780  0.00  0.00            
ATOM   2225  O22 DOPAX   1      48.060  48.770  61.430  0.00  0.00            
ATOM   2226  C22 DOPAX   1      48.090  46.650  60.260  0.00  0.00            
ATOM   2227  H2R DOPAX   1      47.270  46.310  60.920  0.00  0.00            
ATOM   2228  H2S DOPAX   1      48.840  45.830  60.240  0.00  0.00            
ATOM   2229  C3  DOPAX   1      51.990  49.300  59.810  0.00  0.00            
ATOM   2230  HX  DOPAX   1      52.160  50.380  59.660  0.00  0.00            
ATOM   2231  HY  DOPAX   1      51.630  48.960  58.820  0.00  0.00            
ATOM   2232  O31 DOPAX   1      53.180  48.450  60.110  0.00  0.00            
ATOM   2233  C31 DOPAX   1      54.230  49.180  60.510  0.00  0.00            
ATOM   2234  O32 DOPAX   1      54.210  50.390  60.560  0.00  0.00            
ATOM   2235  C32 DOPAX   1      55.360  48.210  60.740  0.00  0.00            
ATOM   2236  H2X DOPAX   1      55.110  47.130  60.700  0.00  0.00            
ATOM   2237  H2Y DOPAX   1      55.720  48.440  61.760  0.00  0.00            
ATOM   2238  C23 DOPAX   1      47.630  46.950  58.780  0.00  0.00            
ATOM   2239  H3R DOPAX   1      48.250  47.700  58.250  0.00  0.00            
ATOM   2240  H3S DOPAX   1      46.680  47.510  58.850  0.00  0.00            
ATOM   2241  C24 DOPAX   1      47.590  45.680  57.930  0.00  0.00            
ATOM   2242  H4R DOPAX   1      46.920  44.960  58.430  0.00  0.00            
ATOM   2243  H4S DOPAX   1      48.580  45.180  57.870  0.00  0.00            
ATOM   2244  C25 DOPAX   1      47.190  45.940  56.520  0.00  0.00            
ATOM   2245  H5R DOPAX   1      47.790  46.770  56.090  0.00  0.00            
ATOM   2246  H5S DOPAX   1      46.110  46.210  56.520  0.00  0.00            
ATOM   2247  C26 DOPAX   1      47.250  44.760  55.610  0.00  0.00            
ATOM   2248  H6R DOPAX   1      48.210  44.220  55.690  0.00  0.00            
ATOM   2249  H6S DOPAX   1      47.070  45.140  54.580  0.00  0.00            
ATOM   2250  C27 DOPAX   1      46.030  43.820  55.690  0.00  0.00            
ATOM   2251  H7R DOPAX   1      45.120  44.440  55.560  0.00  0.00            
ATOM   2252  H7S DOPAX   1      45.920  43.440  56.730  0.00  0.00            
ATOM   2253  C28 DOPAX   1      46.000  42.620  54.740  0.00  0.00            
ATOM   2254  H8R DOPAX   1      46.980  42.090  54.750  0.00  0.00            
ATOM   2255  H8S DOPAX   1      45.760  43.120  53.770  0.00  0.00            
ATOM   2256  C29 DOPAX   1      44.810  41.770  55.170  0.00  0.00            
ATOM   2257  H9R DOPAX   1      45.000  41.350  56.170  0.00  0.00            
ATOM   2258 C210 DOPAX   1      43.550  41.600  54.540  0.00  0.00            
ATOM   2259 H10R DOPAX   1      42.890  40.940  55.120  0.00  0.00            
ATOM   2260 C211 DOPAX   1      42.970  42.200  53.280  0.00  0.00            
ATOM   2261 H11R DOPAX   1      43.580  43.060  52.930  0.00  0.00            
ATOM   2262 H11S DOPAX   1      41.900  42.510  53.280  0.00  0.00            
ATOM   2263 C212 DOPAX   1      43.170  41.100  52.170  0.00  0.00            
ATOM   2264 H12R DOPAX   1      42.610  40.160  52.390  0.00  0.00            
ATOM   2265 H12S DOPAX   1      44.230  40.760  52.070  0.00  0.00            
ATOM   2266 C213 DOPAX   1      42.650  41.660  50.820  0.00  0.00            
ATOM   2267 H13R DOPAX   1      43.250  42.570  50.620  0.00  0.00            
ATOM   2268 H13S DOPAX   1      41.620  42.030  50.990  0.00  0.00            
ATOM   2269 C214 DOPAX   1      42.820  40.570  49.720  0.00  0.00            
ATOM   2270 H14R DOPAX   1      43.920  40.400  49.730  0.00  0.00            
ATOM   2271 H14S DOPAX   1      42.570  40.970  48.710  0.00  0.00            
ATOM   2272 C215 DOPAX   1      41.930  39.310  49.910  0.00  0.00            
ATOM   2273 H15R DOPAX   1      40.940  39.580  50.340  0.00  0.00            
ATOM   2274 H15S DOPAX   1      42.490  38.590  50.550  0.00  0.00            
ATOM   2275 C216 DOPAX   1      41.650  38.570  48.550  0.00  0.00            
ATOM   2276 H16R DOPAX   1      41.030  39.160  47.840  0.00  0.00            
ATOM   2277 H16S DOPAX   1      41.180  37.620  48.870  0.00  0.00            
ATOM   2278 C217 DOPAX   1      42.940  38.240  47.820  0.00  0.00            
ATOM   2279 H17R DOPAX   1      43.310  37.280  48.230  0.00  0.00            
ATOM   2280 H17S DOPAX   1      43.770  38.970  47.860  0.00  0.00            
ATOM   2281 C218 DOPAX   1      42.590  37.990  46.350  0.00  0.00            
ATOM   2282 H18R DOPAX   1      41.810  37.220  46.190  0.00  0.00            
ATOM   2283 H18S DOPAX   1      43.500  37.930  45.710  0.00  0.00            
ATOM   2284 H18T DOPAX   1      42.010  38.880  46.030  0.00  0.00            
ATOM   2285  C33 DOPAX   1      56.500  48.490  59.780  0.00  0.00            
ATOM   2286  H3X DOPAX   1      57.390  48.000  60.230  0.00  0.00            
ATOM   2287  H3Y DOPAX   1      56.680  49.590  59.790  0.00  0.00            
ATOM   2288  C34 DOPAX   1      56.360  48.030  58.310  0.00  0.00            
ATOM   2289  H4X DOPAX   1      56.120  46.950  58.180  0.00  0.00            
ATOM   2290  H4Y DOPAX   1      55.550  48.640  57.860  0.00  0.00            
ATOM   2291  C35 DOPAX   1      57.600  48.400  57.530  0.00  0.00            
ATOM   2292  H5X DOPAX   1      58.490  47.870  57.920  0.00  0.00            
ATOM   2293  H5Y DOPAX   1      57.930  49.450  57.680  0.00  0.00            
ATOM   2294  C36 DOPAX   1      57.400  48.110  56.060  0.00  0.00            
ATOM   2295  H6X DOPAX   1      57.400  47.000  56.020  0.00  0.00            
ATOM   2296  H6Y DOPAX   1      56.460  48.570  55.700  0.00  0.00            
ATOM   2297  C37 DOPAX   1      58.450  48.610  55.080  0.00  0.00            
ATOM   2298  H7X DOPAX   1      58.480  49.720  55.090  0.00  0.00            
ATOM   2299  H7Y DOPAX   1      59.440  48.220  55.390  0.00  0.00            
ATOM   2300  C38 DOPAX   1      58.020  48.170  53.650  0.00  0.00            
ATOM   2301  H8X DOPAX   1      57.930  47.060  53.650  0.00  0.00            
ATOM   2302  H8Y DOPAX   1      57.040  48.620  53.400  0.00  0.00            
ATOM   2303  C39 DOPAX   1      59.020  48.770  52.620  0.00  0.00            
ATOM   2304  H9X DOPAX   1      59.520  49.690  52.960  0.00  0.00            
ATOM   2305 C310 DOPAX   1      59.400  48.200  51.450  0.00  0.00            
ATOM   2306 H10X DOPAX   1      60.150  48.790  50.910  0.00  0.00            
ATOM   2307 C311 DOPAX   1      58.770  46.910  50.890  0.00  0.00            
ATOM   2308 H11X DOPAX   1      58.320  46.220  51.640  0.00  0.00            
ATOM   2309 H11Y DOPAX   1      59.600  46.400  50.360  0.00  0.00            
ATOM   2310 C312 DOPAX   1      57.640  47.050  49.760  0.00  0.00            
ATOM   2311 H12X DOPAX   1      58.030  47.950  49.260  0.00  0.00            
ATOM   2312 H12Y DOPAX   1      56.650  47.240  50.240  0.00  0.00            
ATOM   2313 C313 DOPAX   1      57.580  45.980  48.730  0.00  0.00            
ATOM   2314 H13X DOPAX   1      57.530  44.970  49.190  0.00  0.00            
ATOM   2315 H13Y DOPAX   1      56.690  46.150  48.090  0.00  0.00            
ATOM   2316 C314 DOPAX   1      58.860  45.980  47.780  0.00  0.00            
ATOM   2317 H14X DOPAX   1      59.430  45.140  48.210  0.00  0.00            
ATOM   2318 H14Y DOPAX   1      59.470  46.910  47.820  0.00  0.00            
ATOM   2319 C315 DOPAX   1      58.540  45.730  46.330  0.00  0.00            
ATOM   2320 H15X DOPAX   1      57.950  44.790  46.290  0.00  0.00            
ATOM   2321 H15Y DOPAX   1      58.020  46.600  45.880  0.00  0.00            
ATOM   2322 C316 DOPAX   1      59.820  45.740  45.530  0.00  0.00            
ATOM   2323 H16X DOPAX   1      60.450  44.970  46.010  0.00  0.00            
ATOM   2324 H16Y DOPAX   1      60.390  46.670  45.700  0.00  0.00            
ATOM   2325 C317 DOPAX   1      59.520  45.310  44.100  0.00  0.00            
ATOM   2326 H17X DOPAX   1      60.490  44.980  43.660  0.00  0.00            
ATOM   2327 H17Y DOPAX   1      58.960  44.360  44.010  0.00  0.00            
ATOM   2328 C318 DOPAX   1      58.980  46.420  43.200  0.00  0.00            
ATOM   2329 H18X DOPAX   1      59.110  46.140  42.140  0.00  0.00            
ATOM   2330 H18Y DOPAX   1      57.900  46.550  43.430  0.00  0.00            
ATOM   2331 H18Z DOPAX   1      59.530  47.380  43.250  0.00  0.00            
ATOM   2332  C1  BGLCX   2      52.490  49.630  64.180  0.00  0.00            
ATOM   2333  H1  BGLCX   2      53.000  48.650  64.250  0.00  0.00            
ATOM   2334  O1  BGLCX   2      52.030  49.930  62.860  0.00  0.00            
ATOM   2335  C5  BGLCX   2      51.820  49.420  66.470  0.00  0.00            
ATOM   2336  H5  BGLCX   2      52.370  48.460  66.360  0.00  0.00            
ATOM   2337  O5  BGLCX   2      51.440  49.790  65.160  0.00  0.00            
ATOM   2338  C2  BGLCX   2      53.570  50.670  64.640  0.00  0.00            
ATOM   2339  H2  BGLCX   2      53.010  51.620  64.480  0.00  0.00            
ATOM   2340  O2  BGLCX   2      54.670  50.790  63.660  0.00  0.00            
ATOM   2341  HO2 BGLCX   2      54.600  51.680  63.310  0.00  0.00            
ATOM   2342  C3  BGLCX   2      53.970  50.580  66.160  0.00  0.00            
ATOM   2343  H3  BGLCX   2      54.470  49.590  66.280  0.00  0.00            
ATOM   2344  O3  BGLCX   2      54.880  51.600  66.560  0.00  0.00            
ATOM   2345  HO3 BGLCX   2      55.720  51.290  66.920  0.00  0.00            
ATOM   2346  C4  BGLCX   2      52.780  50.420  67.020  0.00  0.00            
ATOM   2347  H4  BGLCX   2      52.300  51.410  67.170  0.00  0.00            
ATOM   2348  O4  BGLCX   2      53.170  49.950  68.350  0.00  0.00            
ATOM   2349  HO4 BGLCX   2      53.890  50.510  68.630  0.00  0.00            
ATOM   2350  C6  BGLCX   2      50.610  49.120  67.310  0.00  0.00            
ATOM   2351  H61 BGLCX   2      50.870  49.030  68.380  0.00  0.00            
ATOM   2352  H62 BGLCX   2      49.860  49.930  67.240  0.00  0.00            
ATOM   2353  O6  BGLCX   2      49.970  47.860  66.900  0.00  0.00            
ATOM   2354  HO6 BGLCX   2      50.320  47.510  66.080  0.00  0.00            
ATOM   2355  C1  DOPAX   1      63.130  28.000  58.960  0.00  0.00            
ATOM   2356  HA  DOPAX   1      63.150  27.010  58.460  0.00  0.00            
ATOM   2357  HB  DOPAX   1      62.120  28.440  59.150  0.00  0.00            
ATOM   2358  C2  DOPAX   1      63.980  28.940  58.170  0.00  0.00            
ATOM   2359  HS  DOPAX   1      64.430  29.720  58.830  0.00  0.00            
ATOM   2360  O21 DOPAX   1      63.170  29.450  57.200  0.00  0.00            
ATOM   2361  C21 DOPAX   1      62.820  30.750  57.210  0.00  0.00            
ATOM   2362  O22 DOPAX   1      63.260  31.670  57.930  0.00  0.00            
ATOM   2363  C22 DOPAX   1      61.830  30.950  56.090  0.00  0.00            
ATOM   2364  H2R DOPAX   1      62.400  31.630  55.420  0.00  0.00            
ATOM   2365  H2S DOPAX   1      60.920  31.490  56.430  0.00  0.00            
ATOM   2366  C3  DOPAX   1      65.160  28.230  57.540  0.00  0.00            
ATOM   2367  HX  DOPAX   1      64.890  27.440  56.810  0.00  0.00            
ATOM   2368  HY  DOPAX   1      65.760  27.730  58.340  0.00  0.00            
ATOM   2369  O31 DOPAX   1      66.000  29.260  56.840  0.00  0.00            
ATOM   2370  C31 DOPAX   1      67.030  28.780  56.180  0.00  0.00            
ATOM   2371  O32 DOPAX   1      67.430  27.670  56.130  0.00  0.00            
ATOM   2372  C32 DOPAX   1      67.660  29.930  55.400  0.00  0.00            
ATOM   2373  H2X DOPAX   1      67.970  30.770  56.070  0.00  0.00            
ATOM   2374  H2Y DOPAX   1      66.940  30.320  54.650  0.00  0.00            
ATOM   2375  C23 DOPAX   1      61.450  29.720  55.220  0.00  0.00            
ATOM   2376  H3R DOPAX   1      60.960  28.970  55.870  0.00  0.00            
ATOM   2377  H3S DOPAX   1      62.350  29.180  54.860  0.00  0.00            
ATOM   2378  C24 DOPAX   1      60.480  30.190  54.110  0.00  0.00            
ATOM   2379  H4R DOPAX   1      61.030  30.950  53.520  0.00  0.00            
ATOM   2380  H4S DOPAX   1      59.580  30.670  54.570  0.00  0.00            
ATOM   2381  C25 DOPAX   1      59.860  29.040  53.290  0.00  0.00            
ATOM   2382  H5R DOPAX   1      59.440  28.250  53.950  0.00  0.00            
ATOM   2383  H5S DOPAX   1      60.720  28.590  52.760  0.00  0.00            
ATOM   2384  C26 DOPAX   1      58.840  29.500  52.240  0.00  0.00            
ATOM   2385  H6R DOPAX   1      57.870  29.830  52.680  0.00  0.00            
ATOM   2386  H6S DOPAX   1      58.570  28.580  51.690  0.00  0.00            
ATOM   2387  C27 DOPAX   1      59.510  30.620  51.410  0.00  0.00            
ATOM   2388  H7R DOPAX   1      60.420  30.130  51.020  0.00  0.00            
ATOM   2389  H7S DOPAX   1      59.860  31.400  52.120  0.00  0.00            
ATOM   2390  C28 DOPAX   1      58.690  31.260  50.190  0.00  0.00            
ATOM   2391  H8R DOPAX   1      57.680  31.490  50.580  0.00  0.00            
ATOM   2392  H8S DOPAX   1      58.470  30.420  49.500  0.00  0.00            
ATOM   2393  C29 DOPAX   1      59.250  32.400  49.370  0.00  0.00            
ATOM   2394  H9R DOPAX   1      58.560  33.260  49.340  0.00  0.00            
ATOM   2395 C210 DOPAX   1      60.460  32.520  48.810  0.00  0.00            
ATOM   2396 H10R DOPAX   1      60.710  33.470  48.320  0.00  0.00            
ATOM   2397 C211 DOPAX   1      61.620  31.550  48.790  0.00  0.00            
ATOM   2398 H11R DOPAX   1      61.840  31.560  47.700  0.00  0.00            
ATOM   2399 H11S DOPAX   1      61.400  30.550  49.220  0.00  0.00            
ATOM   2400 C212 DOPAX   1      62.910  32.110  49.520  0.00  0.00            
ATOM   2401 H12R DOPAX   1      63.070  33.180  49.250  0.00  0.00            
ATOM   2402 H12S DOPAX   1      63.780  31.490  49.250  0.00  0.00            
ATOM   2403 C213 DOPAX   1      62.650  32.130  51.000  0.00  0.00            
ATOM   2404 H13R DOPAX   1      62.340  31.110  51.320  0.00  0.00            
ATOM   2405 H13S DOPAX   1      61.860  32.840  51.310  0.00  0.00            
ATOM   2406 C214 DOPAX   1      63.910  32.480  51.890  0.00  0.00            
ATOM   2407 H14R DOPAX   1      63.640  32.890  52.890  0.00  0.00            
ATOM   2408 H14S DOPAX   1      64.440  33.310  51.380  0.00  0.00            
ATOM   2409 C215 DOPAX   1      64.880  31.270  52.130  0.00  0.00            
ATOM   2410 H15R DOPAX   1      65.910  31.480  52.510  0.00  0.00            
ATOM   2411 H15S DOPAX   1      65.060  30.810  51.140  0.00  0.00            
ATOM   2412 C216 DOPAX   1      64.240  30.250  53.180  0.00  0.00            
ATOM   2413 H16R DOPAX   1      63.200  30.130  52.830  0.00  0.00            
ATOM   2414 H16S DOPAX   1      64.290  30.570  54.240  0.00  0.00            
ATOM   2415 C217 DOPAX   1      64.990  28.910  53.070  0.00  0.00            
ATOM   2416 H17R DOPAX   1      65.990  28.930  53.560  0.00  0.00            
ATOM   2417 H17S DOPAX   1      65.190  28.710  52.000  0.00  0.00            
ATOM   2418 C218 DOPAX   1      64.140  27.740  53.580  0.00  0.00            
ATOM   2419 H18R DOPAX   1      64.170  27.910  54.680  0.00  0.00            
ATOM   2420 H18S DOPAX   1      64.720  26.820  53.350  0.00  0.00            
ATOM   2421 H18T DOPAX   1      63.090  27.700  53.220  0.00  0.00            
ATOM   2422  C33 DOPAX   1      68.940  29.470  54.610  0.00  0.00            
ATOM   2423  H3X DOPAX   1      69.530  28.760  55.230  0.00  0.00            
ATOM   2424  H3Y DOPAX   1      69.560  30.390  54.540  0.00  0.00            
ATOM   2425  C34 DOPAX   1      68.710  28.990  53.210  0.00  0.00            
ATOM   2426  H4X DOPAX   1      68.300  27.960  53.320  0.00  0.00            
ATOM   2427  H4Y DOPAX   1      68.020  29.690  52.710  0.00  0.00            
ATOM   2428  C35 DOPAX   1      69.930  28.830  52.320  0.00  0.00            
ATOM   2429  H5X DOPAX   1      70.530  28.070  52.870  0.00  0.00            
ATOM   2430  H5Y DOPAX   1      70.660  29.660  52.170  0.00  0.00            
ATOM   2431  C36 DOPAX   1      69.730  28.280  50.910  0.00  0.00            
ATOM   2432  H6X DOPAX   1      69.020  27.440  51.090  0.00  0.00            
ATOM   2433  H6Y DOPAX   1      69.120  29.100  50.450  0.00  0.00            
ATOM   2434  C37 DOPAX   1      71.050  27.930  50.200  0.00  0.00            
ATOM   2435  H7X DOPAX   1      71.780  28.760  50.230  0.00  0.00            
ATOM   2436  H7Y DOPAX   1      71.570  27.130  50.780  0.00  0.00            
ATOM   2437  C38 DOPAX   1      70.800  27.620  48.740  0.00  0.00            
ATOM   2438  H8X DOPAX   1      69.870  27.060  48.510  0.00  0.00            
ATOM   2439  H8Y DOPAX   1      70.640  28.580  48.210  0.00  0.00            
ATOM   2440  C39 DOPAX   1      72.070  26.980  48.190  0.00  0.00            
ATOM   2441  H9X DOPAX   1      72.680  26.640  49.030  0.00  0.00            
ATOM   2442 C310 DOPAX   1      72.600  26.750  46.910  0.00  0.00            
ATOM   2443 H10X DOPAX   1      73.500  26.130  46.760  0.00  0.00            
ATOM   2444 C311 DOPAX   1      71.970  27.230  45.580  0.00  0.00            
ATOM   2445 H11X DOPAX   1      71.080  27.800  45.920  0.00  0.00            
ATOM   2446 H11Y DOPAX   1      71.680  26.260  45.110  0.00  0.00            
ATOM   2447 C312 DOPAX   1      72.930  28.180  44.820  0.00  0.00            
ATOM   2448 H12X DOPAX   1      73.210  29.020  45.500  0.00  0.00            
ATOM   2449 H12Y DOPAX   1      72.450  28.700  43.960  0.00  0.00            
ATOM   2450 C313 DOPAX   1      74.220  27.480  44.320  0.00  0.00            
ATOM   2451 H13X DOPAX   1      74.740  28.200  43.650  0.00  0.00            
ATOM   2452 H13Y DOPAX   1      74.950  27.300  45.130  0.00  0.00            
ATOM   2453 C314 DOPAX   1      73.960  26.200  43.490  0.00  0.00            
ATOM   2454 H14X DOPAX   1      73.170  26.600  42.810  0.00  0.00            
ATOM   2455 H14Y DOPAX   1      73.390  25.390  43.990  0.00  0.00            
ATOM   2456 C315 DOPAX   1      75.170  25.770  42.770  0.00  0.00            
ATOM   2457 H15X DOPAX   1      75.530  26.740  42.360  0.00  0.00            
ATOM   2458 H15Y DOPAX   1      75.920  25.370  43.490  0.00  0.00            
ATOM   2459 C316 DOPAX   1      74.920  24.860  41.580  0.00  0.00            
ATOM   2460 H16X DOPAX   1      75.950  24.700  41.200  0.00  0.00            
ATOM   2461 H16Y DOPAX   1      74.330  25.350  40.780  0.00  0.00            
ATOM   2462 C317 DOPAX   1      74.330  23.510  41.990  0.00  0.00            
ATOM   2463 H17X DOPAX   1      73.710  23.750  42.890  0.00  0.00            
ATOM   2464 H17Y DOPAX   1      73.700  23.170  41.130  0.00  0.00            
ATOM   2465 C318 DOPAX   1      75.430  22.480  42.300  0.00  0.00            
ATOM   2466 H18X DOPAX   1      76.060  22.210  41.420  0.00  0.00            
ATOM   2467 H18Y DOPAX   1      76.230  22.880  42.970  0.00  0.00            
ATOM   2468 H18Z DOPAX   1      74.960  21.570  42.720  0.00  0.00            
ATOM   2469  C1  BGLCX   2      62.730  27.140  61.090  0.00  0.00            
ATOM   2470  H1  BGLCX   2      62.290  26.290  60.530  0.00  0.00            
ATOM   2471  O1  BGLCX   2      63.600  27.830  60.250  0.00  0.00            
ATOM   2472  C5  BGLCX   2      60.740  27.270  62.330  0.00  0.00            
ATOM   2473  H5  BGLCX   2      60.410  26.340  61.820  0.00  0.00            
ATOM   2474  O5  BGLCX   2      61.670  27.980  61.450  0.00  0.00            
ATOM   2475  C2  BGLCX   2      63.500  26.640  62.350  0.00  0.00            
ATOM   2476  H2  BGLCX   2      64.020  27.520  62.780  0.00  0.00            
ATOM   2477  O2  BGLCX   2      64.470  25.700  61.920  0.00  0.00            
ATOM   2478  HO2 BGLCX   2      65.180  26.150  61.450  0.00  0.00            
ATOM   2479  C3  BGLCX   2      62.590  26.000  63.420  0.00  0.00            
ATOM   2480  H3  BGLCX   2      62.180  25.020  63.100  0.00  0.00            
ATOM   2481  O3  BGLCX   2      63.190  25.700  64.710  0.00  0.00            
ATOM   2482  HO3 BGLCX   2      62.540  25.080  65.040  0.00  0.00            
ATOM   2483  C4  BGLCX   2      61.450  26.950  63.620  0.00  0.00            
ATOM   2484  H4  BGLCX   2      61.820  27.860  64.150  0.00  0.00            
ATOM   2485  O4  BGLCX   2      60.430  26.360  64.440  0.00  0.00            
ATOM   2486  HO4 BGLCX   2      60.740  25.890  65.220  0.00  0.00            
ATOM   2487  C6  BGLCX   2      59.540  28.190  62.480  0.00  0.00            
ATOM   2488  H61 BGLCX   2      58.710  27.750  63.080  0.00  0.00            
ATOM   2489  H62 BGLCX   2      59.900  29.080  63.040  0.00  0.00            
ATOM   2490  O6  BGLCX   2      58.910  28.480  61.240  0.00  0.00            
ATOM   2491  HO6 BGLCX   2      59.520  28.880  60.620  0.00  0.00            
ATOM   2492  C1  DOPAX   1      72.960  45.620  53.620  0.00  0.00            
ATOM   2493  HA  DOPAX   1      72.500  46.610  53.420  0.00  0.00            
ATOM   2494  HB  DOPAX   1      74.030  45.600  53.910  0.00  0.00            
ATOM   2495  C2  DOPAX   1      72.800  44.670  52.370  0.00  0.00            
ATOM   2496  HS  DOPAX   1      73.430  43.780  52.580  0.00  0.00            
ATOM   2497  O21 DOPAX   1      73.190  45.280  51.140  0.00  0.00            
ATOM   2498  C21 DOPAX   1      74.450  45.390  51.010  0.00  0.00            
ATOM   2499  O22 DOPAX   1      75.310  45.070  51.840  0.00  0.00            
ATOM   2500  C22 DOPAX   1      74.620  46.080  49.670  0.00  0.00            
ATOM   2501  H2R DOPAX   1      74.290  47.140  49.720  0.00  0.00            
ATOM   2502  H2S DOPAX   1      74.120  45.610  48.790  0.00  0.00            
ATOM   2503  C3  DOPAX   1      71.360  44.250  52.160  0.00  0.00            
ATOM   2504  HX  DOPAX   1      70.640  45.020  52.510  0.00  0.00            
ATOM   2505  HY  DOPAX   1      71.110  43.430  52.860  0.00  0.00            
ATOM   2506  O31 DOPAX   1      71.040  43.760  50.880  0.00  0.00            
ATOM   2507  C31 DOPAX   1      70.370  44.460  50.060  0.00  0.00            
ATOM   2508  O32 DOPAX   1      69.860  45.560  50.230  0.00  0.00            
ATOM   2509  C32 DOPAX   1      70.160  43.570  48.930  0.00  0.00            
ATOM   2510  H2X DOPAX   1      69.610  42.670  49.280  0.00  0.00            
ATOM   2511  H2Y DOPAX   1      71.120  43.210  48.520  0.00  0.00            
ATOM   2512  C23 DOPAX   1      76.190  46.340  49.550  0.00  0.00            
ATOM   2513  H3R DOPAX   1      76.810  45.420  49.580  0.00  0.00            
ATOM   2514  H3S DOPAX   1      76.530  46.960  50.400  0.00  0.00            
ATOM   2515  C24 DOPAX   1      76.600  47.200  48.310  0.00  0.00            
ATOM   2516  H4R DOPAX   1      76.270  46.690  47.380  0.00  0.00            
ATOM   2517  H4S DOPAX   1      77.680  47.460  48.390  0.00  0.00            
ATOM   2518  C25 DOPAX   1      75.860  48.540  48.230  0.00  0.00            
ATOM   2519  H5R DOPAX   1      75.980  48.940  49.260  0.00  0.00            
ATOM   2520  H5S DOPAX   1      74.840  48.280  47.870  0.00  0.00            
ATOM   2521  C26 DOPAX   1      76.560  49.520  47.350  0.00  0.00            
ATOM   2522  H6R DOPAX   1      77.620  49.500  47.680  0.00  0.00            
ATOM   2523  H6S DOPAX   1      76.110  50.540  47.370  0.00  0.00            
ATOM   2524  C27 DOPAX   1      76.590  49.070  45.820  0.00  0.00            
ATOM   2525  H7R DOPAX   1      75.530  48.960  45.500  0.00  0.00            
ATOM   2526  H7S DOPAX   1      76.950  48.020  45.750  0.00  0.00            
ATOM   2527  C28 DOPAX   1      77.330  50.020  44.950  0.00  0.00            
ATOM   2528  H8R DOPAX   1      78.270  50.260  45.490  0.00  0.00            
ATOM   2529  H8S DOPAX   1      76.680  50.910  44.850  0.00  0.00            
ATOM   2530  C29 DOPAX   1      77.630  49.440  43.580  0.00  0.00            
ATOM   2531  H9R DOPAX   1      76.690  49.510  43.010  0.00  0.00            
ATOM   2532 C210 DOPAX   1      78.720  49.130  43.020  0.00  0.00            
ATOM   2533 H10R DOPAX   1      78.660  48.820  41.970  0.00  0.00            
ATOM   2534 C211 DOPAX   1      80.110  49.160  43.580  0.00  0.00            
ATOM   2535 H11R DOPAX   1      80.150  49.820  44.470  0.00  0.00            
ATOM   2536 H11S DOPAX   1      80.880  49.460  42.840  0.00  0.00            
ATOM   2537 C212 DOPAX   1      80.410  47.710  44.020  0.00  0.00            
ATOM   2538 H12R DOPAX   1      81.490  47.490  43.870  0.00  0.00            
ATOM   2539 H12S DOPAX   1      79.890  47.050  43.290  0.00  0.00            
ATOM   2540 C213 DOPAX   1      79.940  47.520  45.500  0.00  0.00            
ATOM   2541 H13R DOPAX   1      78.870  47.800  45.580  0.00  0.00            
ATOM   2542 H13S DOPAX   1      80.540  48.280  46.050  0.00  0.00            
ATOM   2543 C214 DOPAX   1      80.210  46.150  46.170  0.00  0.00            
ATOM   2544 H14R DOPAX   1      80.150  46.350  47.260  0.00  0.00            
ATOM   2545 H14S DOPAX   1      81.260  45.880  45.960  0.00  0.00            
ATOM   2546 C215 DOPAX   1      79.190  45.100  45.820  0.00  0.00            
ATOM   2547 H15R DOPAX   1      79.060  45.080  44.710  0.00  0.00            
ATOM   2548 H15S DOPAX   1      78.210  45.490  46.140  0.00  0.00            
ATOM   2549 C216 DOPAX   1      79.470  43.690  46.340  0.00  0.00            
ATOM   2550 H16R DOPAX   1      80.470  43.570  45.880  0.00  0.00            
ATOM   2551 H16S DOPAX   1      78.650  43.060  45.950  0.00  0.00            
ATOM   2552 C217 DOPAX   1      79.830  43.780  47.810  0.00  0.00            
ATOM   2553 H17R DOPAX   1      79.240  44.420  48.490  0.00  0.00            
ATOM   2554 H17S DOPAX   1      80.830  44.260  47.910  0.00  0.00            
ATOM   2555 C218 DOPAX   1      79.820  42.280  48.490  0.00  0.00            
ATOM   2556 H18R DOPAX   1      80.150  41.470  47.800  0.00  0.00            
ATOM   2557 H18S DOPAX   1      78.780  42.000  48.750  0.00  0.00            
ATOM   2558 H18T DOPAX   1      80.510  42.270  49.350  0.00  0.00            
ATOM   2559  C33 DOPAX   1      69.410  44.150  47.720  0.00  0.00            
ATOM   2560  H3X DOPAX   1      68.770  45.010  48.040  0.00  0.00            
ATOM   2561  H3Y DOPAX   1      68.740  43.350  47.330  0.00  0.00            
ATOM   2562  C34 DOPAX   1      70.280  44.650  46.480  0.00  0.00            
ATOM   2563  H4X DOPAX   1      70.630  43.700  46.020  0.00  0.00            
ATOM   2564  H4Y DOPAX   1      69.660  45.220  45.760  0.00  0.00            
ATOM   2565  C35 DOPAX   1      71.450  45.550  46.790  0.00  0.00            
ATOM   2566  H5X DOPAX   1      72.240  45.010  47.350  0.00  0.00            
ATOM   2567  H5Y DOPAX   1      71.030  46.400  47.370  0.00  0.00            
ATOM   2568  C36 DOPAX   1      72.210  45.950  45.530  0.00  0.00            
ATOM   2569  H6X DOPAX   1      73.270  46.150  45.790  0.00  0.00            
ATOM   2570  H6Y DOPAX   1      72.300  45.120  44.810  0.00  0.00            
ATOM   2571  C37 DOPAX   1      71.530  47.170  44.930  0.00  0.00            
ATOM   2572  H7X DOPAX   1      70.450  46.920  44.860  0.00  0.00            
ATOM   2573  H7Y DOPAX   1      71.660  48.140  45.440  0.00  0.00            
ATOM   2574  C38 DOPAX   1      72.040  47.490  43.450  0.00  0.00            
ATOM   2575  H8X DOPAX   1      73.040  47.960  43.430  0.00  0.00            
ATOM   2576  H8Y DOPAX   1      72.260  46.500  43.000  0.00  0.00            
ATOM   2577  C39 DOPAX   1      71.140  48.390  42.630  0.00  0.00            
ATOM   2578  H9X DOPAX   1      70.190  47.860  42.520  0.00  0.00            
ATOM   2579 C310 DOPAX   1      71.400  49.520  41.980  0.00  0.00            
ATOM   2580 H10X DOPAX   1      70.580  50.060  41.480  0.00  0.00            
ATOM   2581 C311 DOPAX   1      72.740  50.190  41.940  0.00  0.00            
ATOM   2582 H11X DOPAX   1      72.980  50.540  40.920  0.00  0.00            
ATOM   2583 H11Y DOPAX   1      73.630  49.610  42.280  0.00  0.00            
ATOM   2584 C312 DOPAX   1      72.720  51.410  42.910  0.00  0.00            
ATOM   2585 H12X DOPAX   1      72.620  51.090  43.970  0.00  0.00            
ATOM   2586 H12Y DOPAX   1      71.860  52.060  42.650  0.00  0.00            
ATOM   2587 C313 DOPAX   1      73.980  52.330  42.860  0.00  0.00            
ATOM   2588 H13X DOPAX   1      74.450  52.230  43.870  0.00  0.00            
ATOM   2589 H13Y DOPAX   1      74.690  51.880  42.130  0.00  0.00            
ATOM   2590 C314 DOPAX   1      73.630  53.740  42.480  0.00  0.00            
ATOM   2591 H14X DOPAX   1      73.100  54.240  43.310  0.00  0.00            
ATOM   2592 H14Y DOPAX   1      72.960  53.750  41.590  0.00  0.00            
ATOM   2593 C315 DOPAX   1      74.990  54.500  42.240  0.00  0.00            
ATOM   2594 H15X DOPAX   1      75.320  54.630  43.290  0.00  0.00            
ATOM   2595 H15Y DOPAX   1      75.670  53.820  41.680  0.00  0.00            
ATOM   2596 C316 DOPAX   1      74.870  55.860  41.610  0.00  0.00            
ATOM   2597 H16X DOPAX   1      74.510  55.890  40.560  0.00  0.00            
ATOM   2598 H16Y DOPAX   1      75.930  56.180  41.490  0.00  0.00            
ATOM   2599 C317 DOPAX   1      74.280  56.930  42.590  0.00  0.00            
ATOM   2600 H17X DOPAX   1      73.300  56.510  42.890  0.00  0.00            
ATOM   2601 H17Y DOPAX   1      74.870  57.060  43.520  0.00  0.00            
ATOM   2602 C318 DOPAX   1      74.060  58.310  41.920  0.00  0.00            
ATOM   2603 H18X DOPAX   1      73.260  58.230  41.150  0.00  0.00            
ATOM   2604 H18Y DOPAX   1      73.600  59.070  42.590  0.00  0.00            
ATOM   2605 H18Z DOPAX   1      75.050  58.590  41.500  0.00  0.00            
ATOM   2606  C1  BGLCX   2      72.220  45.900  55.740  0.00  0.00            
ATOM   2607  H1  BGLCX   2      71.910  46.920  55.440  0.00  0.00            
ATOM   2608  O1  BGLCX   2      72.240  45.010  54.690  0.00  0.00            
ATOM   2609  C5  BGLCX   2      73.520  46.710  57.580  0.00  0.00            
ATOM   2610  H5  BGLCX   2      73.140  47.710  57.310  0.00  0.00            
ATOM   2611  O5  BGLCX   2      73.470  45.810  56.470  0.00  0.00            
ATOM   2612  C2  BGLCX   2      71.140  45.390  56.660  0.00  0.00            
ATOM   2613  H2  BGLCX   2      71.450  44.330  56.820  0.00  0.00            
ATOM   2614  O2  BGLCX   2      69.890  45.420  56.080  0.00  0.00            
ATOM   2615  HO2 BGLCX   2      69.440  44.740  56.580  0.00  0.00            
ATOM   2616  C3  BGLCX   2      71.150  46.070  58.040  0.00  0.00            
ATOM   2617  H3  BGLCX   2      70.730  47.090  57.910  0.00  0.00            
ATOM   2618  O3  BGLCX   2      70.270  45.360  58.930  0.00  0.00            
ATOM   2619  HO3 BGLCX   2      69.440  45.150  58.490  0.00  0.00            
ATOM   2620  C4  BGLCX   2      72.490  46.130  58.610  0.00  0.00            
ATOM   2621  H4  BGLCX   2      72.930  45.170  58.940  0.00  0.00            
ATOM   2622  O4  BGLCX   2      72.580  46.990  59.750  0.00  0.00            
ATOM   2623  HO4 BGLCX   2      72.830  46.460  60.510  0.00  0.00            
ATOM   2624  C6  BGLCX   2      74.950  46.710  58.040  0.00  0.00            
ATOM   2625  H61 BGLCX   2      75.080  46.890  59.130  0.00  0.00            
ATOM   2626  H62 BGLCX   2      75.360  45.700  57.850  0.00  0.00            
ATOM   2627  O6  BGLCX   2      75.740  47.680  57.400  0.00  0.00            
ATOM   2628  HO6 BGLCX   2      75.940  47.440  56.490  0.00  0.00            
ATOM   2629  C1  DOPAX   1      23.770  -8.280  59.220  0.00  0.00            
ATOM   2630  HA  DOPAX   1      23.190  -9.200  59.420  0.00  0.00            
ATOM   2631  HB  DOPAX   1      23.070  -7.430  59.390  0.00  0.00            
ATOM   2632  C2  DOPAX   1      24.420  -8.450  57.860  0.00  0.00            
ATOM   2633  HS  DOPAX   1      24.840  -7.490  57.500  0.00  0.00            
ATOM   2634  O21 DOPAX   1      23.310  -8.790  56.960  0.00  0.00            
ATOM   2635  C21 DOPAX   1      22.500  -7.760  56.680  0.00  0.00            
ATOM   2636  O22 DOPAX   1      22.530  -6.650  57.140  0.00  0.00            
ATOM   2637  C22 DOPAX   1      21.340  -8.180  55.810  0.00  0.00            
ATOM   2638  H2R DOPAX   1      20.530  -7.560  56.270  0.00  0.00            
ATOM   2639  H2S DOPAX   1      21.140  -9.260  55.970  0.00  0.00            
ATOM   2640  C3  DOPAX   1      25.530  -9.510  57.810  0.00  0.00            
ATOM   2641  HX  DOPAX   1      25.370 -10.400  58.460  0.00  0.00            
ATOM   2642  HY  DOPAX   1      26.440  -9.030  58.230  0.00  0.00            
ATOM   2643  O31 DOPAX   1      25.790 -10.010  56.430  0.00  0.00            
ATOM   2644  C31 DOPAX   1      25.160 -11.060  56.110  0.00  0.00            
ATOM   2645  O32 DOPAX   1      24.290 -11.620  56.730  0.00  0.00            
ATOM   2646  C32 DOPAX   1      25.640 -11.440  54.750  0.00  0.00            
ATOM   2647  H2X DOPAX   1      26.750 -11.430  54.780  0.00  0.00            
ATOM   2648  H2Y DOPAX   1      25.340 -10.730  53.940  0.00  0.00            
ATOM   2649  C23 DOPAX   1      21.600  -7.780  54.340  0.00  0.00            
ATOM   2650  H3R DOPAX   1      22.020  -6.750  54.390  0.00  0.00            
ATOM   2651  H3S DOPAX   1      20.670  -7.730  53.730  0.00  0.00            
ATOM   2652  C24 DOPAX   1      22.680  -8.730  53.650  0.00  0.00            
ATOM   2653  H4R DOPAX   1      22.300  -9.760  53.840  0.00  0.00            
ATOM   2654  H4S DOPAX   1      23.600  -8.520  54.230  0.00  0.00            
ATOM   2655  C25 DOPAX   1      22.850  -8.470  52.100  0.00  0.00            
ATOM   2656  H5R DOPAX   1      21.980  -7.930  51.700  0.00  0.00            
ATOM   2657  H5S DOPAX   1      23.050  -9.410  51.530  0.00  0.00            
ATOM   2658  C26 DOPAX   1      24.170  -7.700  51.760  0.00  0.00            
ATOM   2659  H6R DOPAX   1      24.980  -8.430  51.580  0.00  0.00            
ATOM   2660  H6S DOPAX   1      24.470  -6.960  52.530  0.00  0.00            
ATOM   2661  C27 DOPAX   1      24.110  -6.820  50.510  0.00  0.00            
ATOM   2662  H7R DOPAX   1      25.060  -6.250  50.510  0.00  0.00            
ATOM   2663  H7S DOPAX   1      23.290  -6.070  50.620  0.00  0.00            
ATOM   2664  C28 DOPAX   1      24.000  -7.630  49.150  0.00  0.00            
ATOM   2665  H8R DOPAX   1      23.310  -8.480  49.300  0.00  0.00            
ATOM   2666  H8S DOPAX   1      24.940  -8.200  48.970  0.00  0.00            
ATOM   2667  C29 DOPAX   1      23.670  -6.810  47.920  0.00  0.00            
ATOM   2668  H9R DOPAX   1      24.410  -6.130  47.480  0.00  0.00            
ATOM   2669 C210 DOPAX   1      22.450  -6.760  47.390  0.00  0.00            
ATOM   2670 H10R DOPAX   1      22.290  -6.050  46.560  0.00  0.00            
ATOM   2671 C211 DOPAX   1      21.320  -7.680  47.720  0.00  0.00            
ATOM   2672 H11R DOPAX   1      21.260  -7.880  48.820  0.00  0.00            
ATOM   2673 H11S DOPAX   1      21.490  -8.730  47.400  0.00  0.00            
ATOM   2674 C212 DOPAX   1      19.870  -7.190  47.480  0.00  0.00            
ATOM   2675 H12R DOPAX   1      19.700  -6.320  48.140  0.00  0.00            
ATOM   2676 H12S DOPAX   1      19.260  -8.020  47.900  0.00  0.00            
ATOM   2677 C213 DOPAX   1      19.490  -6.940  46.050  0.00  0.00            
ATOM   2678 H13R DOPAX   1      20.280  -6.270  45.630  0.00  0.00            
ATOM   2679 H13S DOPAX   1      18.630  -6.250  45.900  0.00  0.00            
ATOM   2680 C214 DOPAX   1      19.310  -8.250  45.270  0.00  0.00            
ATOM   2681 H14R DOPAX   1      19.920  -9.090  45.680  0.00  0.00            
ATOM   2682 H14S DOPAX   1      19.670  -8.100  44.230  0.00  0.00            
ATOM   2683 C215 DOPAX   1      17.870  -8.660  45.200  0.00  0.00            
ATOM   2684 H15R DOPAX   1      17.370  -7.850  44.630  0.00  0.00            
ATOM   2685 H15S DOPAX   1      17.360  -8.830  46.170  0.00  0.00            
ATOM   2686 C216 DOPAX   1      17.700  -9.920  44.350  0.00  0.00            
ATOM   2687 H16R DOPAX   1      16.740 -10.380  44.670  0.00  0.00            
ATOM   2688 H16S DOPAX   1      18.630 -10.490  44.600  0.00  0.00            
ATOM   2689 C217 DOPAX   1      17.450  -9.740  42.850  0.00  0.00            
ATOM   2690 H17R DOPAX   1      17.540 -10.700  42.300  0.00  0.00            
ATOM   2691 H17S DOPAX   1      18.260  -9.040  42.560  0.00  0.00            
ATOM   2692 C218 DOPAX   1      16.080  -9.050  42.460  0.00  0.00            
ATOM   2693 H18R DOPAX   1      16.220  -8.620  41.440  0.00  0.00            
ATOM   2694 H18S DOPAX   1      15.880  -8.240  43.200  0.00  0.00            
ATOM   2695 H18T DOPAX   1      15.250  -9.780  42.460  0.00  0.00            
ATOM   2696  C33 DOPAX   1      24.980 -12.740  54.260  0.00  0.00            
ATOM   2697  H3X DOPAX   1      23.870 -12.640  54.200  0.00  0.00            
ATOM   2698  H3Y DOPAX   1      25.170 -13.540  55.010  0.00  0.00            
ATOM   2699  C34 DOPAX   1      25.480 -13.230  52.900  0.00  0.00            
ATOM   2700  H4X DOPAX   1      26.590 -13.240  52.810  0.00  0.00            
ATOM   2701  H4Y DOPAX   1      25.120 -14.280  52.860  0.00  0.00            
ATOM   2702  C35 DOPAX   1      24.860 -12.500  51.650  0.00  0.00            
ATOM   2703  H5X DOPAX   1      25.000 -11.400  51.760  0.00  0.00            
ATOM   2704  H5Y DOPAX   1      23.770 -12.690  51.650  0.00  0.00            
ATOM   2705  C36 DOPAX   1      25.510 -13.040  50.340  0.00  0.00            
ATOM   2706  H6X DOPAX   1      26.620 -12.990  50.350  0.00  0.00            
ATOM   2707  H6Y DOPAX   1      25.290 -14.130  50.250  0.00  0.00            
ATOM   2708  C37 DOPAX   1      25.010 -12.300  49.000  0.00  0.00            
ATOM   2709  H7X DOPAX   1      23.910 -12.420  48.960  0.00  0.00            
ATOM   2710  H7Y DOPAX   1      25.170 -11.220  49.210  0.00  0.00            
ATOM   2711  C38 DOPAX   1      25.600 -12.760  47.610  0.00  0.00            
ATOM   2712  H8X DOPAX   1      26.690 -12.610  47.700  0.00  0.00            
ATOM   2713  H8Y DOPAX   1      25.390 -13.850  47.620  0.00  0.00            
ATOM   2714  C39 DOPAX   1      25.050 -12.090  46.350  0.00  0.00            
ATOM   2715  H9X DOPAX   1      23.960 -11.960  46.330  0.00  0.00            
ATOM   2716 C310 DOPAX   1      25.720 -11.670  45.240  0.00  0.00            
ATOM   2717 H10X DOPAX   1      25.140 -11.060  44.530  0.00  0.00            
ATOM   2718 C311 DOPAX   1      27.220 -11.620  45.140  0.00  0.00            
ATOM   2719 H11X DOPAX   1      27.590 -12.600  44.750  0.00  0.00            
ATOM   2720 H11Y DOPAX   1      27.680 -11.630  46.150  0.00  0.00            
ATOM   2721 C312 DOPAX   1      27.680 -10.340  44.320  0.00  0.00            
ATOM   2722 H12X DOPAX   1      28.790 -10.420  44.440  0.00  0.00            
ATOM   2723 H12Y DOPAX   1      27.220  -9.390  44.660  0.00  0.00            
ATOM   2724 C313 DOPAX   1      27.570 -10.450  42.820  0.00  0.00            
ATOM   2725 H13X DOPAX   1      28.040 -11.420  42.530  0.00  0.00            
ATOM   2726 H13Y DOPAX   1      26.480 -10.500  42.600  0.00  0.00            
ATOM   2727 C314 DOPAX   1      28.290  -9.380  42.070  0.00  0.00            
ATOM   2728 H14X DOPAX   1      29.300  -9.760  41.830  0.00  0.00            
ATOM   2729 H14Y DOPAX   1      28.290  -8.440  42.670  0.00  0.00            
ATOM   2730 C315 DOPAX   1      27.630  -9.060  40.750  0.00  0.00            
ATOM   2731 H15X DOPAX   1      26.980  -9.920  40.480  0.00  0.00            
ATOM   2732 H15Y DOPAX   1      26.930  -8.200  40.830  0.00  0.00            
ATOM   2733 C316 DOPAX   1      28.580  -8.550  39.680  0.00  0.00            
ATOM   2734 H16X DOPAX   1      29.130  -9.410  39.240  0.00  0.00            
ATOM   2735 H16Y DOPAX   1      29.240  -7.880  40.270  0.00  0.00            
ATOM   2736 C317 DOPAX   1      28.020  -7.610  38.620  0.00  0.00            
ATOM   2737 H17X DOPAX   1      27.220  -8.190  38.110  0.00  0.00            
ATOM   2738 H17Y DOPAX   1      27.470  -6.720  39.000  0.00  0.00            
ATOM   2739 C318 DOPAX   1      29.180  -7.080  37.670  0.00  0.00            
ATOM   2740 H18X DOPAX   1      28.780  -6.250  37.050  0.00  0.00            
ATOM   2741 H18Y DOPAX   1      29.980  -6.660  38.310  0.00  0.00            
ATOM   2742 H18Z DOPAX   1      29.550  -7.870  36.990  0.00  0.00            
ATOM   2743  C1  BGLCX   2      24.230  -8.570  61.510  0.00  0.00            
ATOM   2744  H1  BGLCX   2      23.520  -9.430  61.540  0.00  0.00            
ATOM   2745  O1  BGLCX   2      24.790  -8.220  60.220  0.00  0.00            
ATOM   2746  C5  BGLCX   2      22.960  -7.780  63.380  0.00  0.00            
ATOM   2747  H5  BGLCX   2      22.420  -8.750  63.450  0.00  0.00            
ATOM   2748  O5  BGLCX   2      23.380  -7.550  62.040  0.00  0.00            
ATOM   2749  C2  BGLCX   2      25.450  -8.860  62.410  0.00  0.00            
ATOM   2750  H2  BGLCX   2      26.190  -8.040  62.280  0.00  0.00            
ATOM   2751  O2  BGLCX   2      26.110 -10.060  62.020  0.00  0.00            
ATOM   2752  HO2 BGLCX   2      26.940  -9.870  61.570  0.00  0.00            
ATOM   2753  C3  BGLCX   2      25.050  -8.950  63.860  0.00  0.00            
ATOM   2754  H3  BGLCX   2      24.460  -9.890  63.910  0.00  0.00            
ATOM   2755  O3  BGLCX   2      26.230  -9.140  64.630  0.00  0.00            
ATOM   2756  HO3 BGLCX   2      26.270 -10.050  64.940  0.00  0.00            
ATOM   2757  C4  BGLCX   2      24.160  -7.880  64.310  0.00  0.00            
ATOM   2758  H4  BGLCX   2      24.690  -6.910  64.250  0.00  0.00            
ATOM   2759  O4  BGLCX   2      23.650  -8.040  65.620  0.00  0.00            
ATOM   2760  HO4 BGLCX   2      23.380  -8.950  65.790  0.00  0.00            
ATOM   2761  C6  BGLCX   2      21.920  -6.750  63.700  0.00  0.00            
ATOM   2762  H61 BGLCX   2      21.780  -6.640  64.800  0.00  0.00            
ATOM   2763  H62 BGLCX   2      22.320  -5.750  63.410  0.00  0.00            
ATOM   2764  O6  BGLCX   2      20.680  -6.910  62.920  0.00  0.00            
ATOM   2765  HO6 BGLCX   2      20.380  -7.820  62.970  0.00  0.00            
ATOM   2766  C1  DOPAX   1      32.660  -8.880  60.850  0.00  0.00            
ATOM   2767  HA  DOPAX   1      31.670  -8.720  61.320  0.00  0.00            
ATOM   2768  HB  DOPAX   1      33.310  -7.970  60.870  0.00  0.00            
ATOM   2769  C2  DOPAX   1      32.340  -9.210  59.380  0.00  0.00            
ATOM   2770  HS  DOPAX   1      31.670 -10.090  59.430  0.00  0.00            
ATOM   2771  O21 DOPAX   1      33.480  -9.380  58.600  0.00  0.00            
ATOM   2772  C21 DOPAX   1      33.680 -10.570  58.060  0.00  0.00            
ATOM   2773  O22 DOPAX   1      33.110 -11.590  58.470  0.00  0.00            
ATOM   2774  C22 DOPAX   1      34.600 -10.460  56.800  0.00  0.00            
ATOM   2775  H2R DOPAX   1      35.520  -9.910  57.100  0.00  0.00            
ATOM   2776  H2S DOPAX   1      34.180  -9.770  56.040  0.00  0.00            
ATOM   2777  C3  DOPAX   1      31.510  -8.100  58.690  0.00  0.00            
ATOM   2778  HX  DOPAX   1      32.270  -7.290  58.660  0.00  0.00            
ATOM   2779  HY  DOPAX   1      30.560  -7.880  59.220  0.00  0.00            
ATOM   2780  O31 DOPAX   1      31.300  -8.410  57.270  0.00  0.00            
ATOM   2781  C31 DOPAX   1      30.100  -8.990  56.930  0.00  0.00            
ATOM   2782  O32 DOPAX   1      29.250  -9.390  57.700  0.00  0.00            
ATOM   2783  C32 DOPAX   1      30.010  -9.250  55.450  0.00  0.00            
ATOM   2784  H2X DOPAX   1      30.100 -10.350  55.310  0.00  0.00            
ATOM   2785  H2Y DOPAX   1      30.760  -8.640  54.900  0.00  0.00            
ATOM   2786  C23 DOPAX   1      34.790 -11.780  56.050  0.00  0.00            
ATOM   2787  H3R DOPAX   1      33.830 -12.300  55.860  0.00  0.00            
ATOM   2788  H3S DOPAX   1      35.330 -12.470  56.740  0.00  0.00            
ATOM   2789  C24 DOPAX   1      35.620 -11.740  54.700  0.00  0.00            
ATOM   2790  H4R DOPAX   1      35.820 -12.730  54.250  0.00  0.00            
ATOM   2791  H4S DOPAX   1      36.630 -11.330  54.950  0.00  0.00            
ATOM   2792  C25 DOPAX   1      35.190 -10.770  53.570  0.00  0.00            
ATOM   2793  H5R DOPAX   1      36.100 -10.520  52.980  0.00  0.00            
ATOM   2794  H5S DOPAX   1      34.930  -9.840  54.110  0.00  0.00            
ATOM   2795  C26 DOPAX   1      34.050 -11.300  52.660  0.00  0.00            
ATOM   2796  H6R DOPAX   1      34.000 -12.400  52.850  0.00  0.00            
ATOM   2797  H6S DOPAX   1      34.170 -11.140  51.570  0.00  0.00            
ATOM   2798  C27 DOPAX   1      32.670 -10.700  53.040  0.00  0.00            
ATOM   2799  H7R DOPAX   1      32.810  -9.670  53.430  0.00  0.00            
ATOM   2800  H7S DOPAX   1      32.410 -11.250  53.970  0.00  0.00            
ATOM   2801  C28 DOPAX   1      31.630 -10.980  51.940  0.00  0.00            
ATOM   2802  H8R DOPAX   1      31.920 -10.290  51.130  0.00  0.00            
ATOM   2803  H8S DOPAX   1      30.640 -10.630  52.290  0.00  0.00            
ATOM   2804  C29 DOPAX   1      31.610 -12.360  51.380  0.00  0.00            
ATOM   2805  H9R DOPAX   1      31.670 -13.130  52.160  0.00  0.00            
ATOM   2806 C210 DOPAX   1      31.270 -12.790  50.200  0.00  0.00            
ATOM   2807 H10R DOPAX   1      31.470 -13.850  50.020  0.00  0.00            
ATOM   2808 C211 DOPAX   1      30.970 -12.000  48.930  0.00  0.00            
ATOM   2809 H11R DOPAX   1      31.180 -10.920  49.110  0.00  0.00            
ATOM   2810 H11S DOPAX   1      29.890 -12.190  48.750  0.00  0.00            
ATOM   2811 C212 DOPAX   1      31.810 -12.570  47.730  0.00  0.00            
ATOM   2812 H12R DOPAX   1      31.440 -12.370  46.710  0.00  0.00            
ATOM   2813 H12S DOPAX   1      31.880 -13.680  47.780  0.00  0.00            
ATOM   2814 C213 DOPAX   1      33.330 -12.290  47.790  0.00  0.00            
ATOM   2815 H13R DOPAX   1      33.880 -12.700  46.920  0.00  0.00            
ATOM   2816 H13S DOPAX   1      33.720 -12.760  48.720  0.00  0.00            
ATOM   2817 C214 DOPAX   1      33.680 -10.780  47.870  0.00  0.00            
ATOM   2818 H14R DOPAX   1      33.240 -10.300  48.770  0.00  0.00            
ATOM   2819 H14S DOPAX   1      33.230 -10.260  47.000  0.00  0.00            
ATOM   2820 C215 DOPAX   1      35.210 -10.490  47.940  0.00  0.00            
ATOM   2821 H15R DOPAX   1      35.760 -11.300  47.400  0.00  0.00            
ATOM   2822 H15S DOPAX   1      35.530 -10.560  49.000  0.00  0.00            
ATOM   2823 C216 DOPAX   1      35.550  -9.140  47.390  0.00  0.00            
ATOM   2824 H16R DOPAX   1      35.230  -8.390  48.130  0.00  0.00            
ATOM   2825 H16S DOPAX   1      35.010  -8.820  46.470  0.00  0.00            
ATOM   2826 C217 DOPAX   1      37.000  -8.830  47.170  0.00  0.00            
ATOM   2827 H17R DOPAX   1      37.230  -9.350  46.210  0.00  0.00            
ATOM   2828 H17S DOPAX   1      37.610  -9.340  47.940  0.00  0.00            
ATOM   2829 C218 DOPAX   1      37.360  -7.370  47.190  0.00  0.00            
ATOM   2830 H18R DOPAX   1      37.400  -6.970  48.230  0.00  0.00            
ATOM   2831 H18S DOPAX   1      36.660  -6.770  46.580  0.00  0.00            
ATOM   2832 H18T DOPAX   1      38.370  -7.170  46.770  0.00  0.00            
ATOM   2833  C33 DOPAX   1      28.630  -8.970  54.800  0.00  0.00            
ATOM   2834  H3X DOPAX   1      28.330  -7.900  54.840  0.00  0.00            
ATOM   2835  H3Y DOPAX   1      27.870  -9.470  55.440  0.00  0.00            
ATOM   2836  C34 DOPAX   1      28.440  -9.480  53.370  0.00  0.00            
ATOM   2837  H4X DOPAX   1      28.850 -10.480  53.120  0.00  0.00            
ATOM   2838  H4Y DOPAX   1      27.330  -9.550  53.280  0.00  0.00            
ATOM   2839  C35 DOPAX   1      28.850  -8.490  52.320  0.00  0.00            
ATOM   2840  H5X DOPAX   1      29.950  -8.320  52.390  0.00  0.00            
ATOM   2841  H5Y DOPAX   1      28.310  -7.540  52.510  0.00  0.00            
ATOM   2842  C36 DOPAX   1      28.510  -8.900  50.850  0.00  0.00            
ATOM   2843  H6X DOPAX   1      29.040  -9.820  50.540  0.00  0.00            
ATOM   2844  H6Y DOPAX   1      27.440  -9.090  50.610  0.00  0.00            
ATOM   2845  C37 DOPAX   1      28.920  -7.900  49.750  0.00  0.00            
ATOM   2846  H7X DOPAX   1      28.610  -6.880  50.070  0.00  0.00            
ATOM   2847  H7Y DOPAX   1      30.020  -7.800  49.610  0.00  0.00            
ATOM   2848  C38 DOPAX   1      28.210  -8.090  48.380  0.00  0.00            
ATOM   2849  H8X DOPAX   1      27.170  -8.370  48.620  0.00  0.00            
ATOM   2850  H8Y DOPAX   1      28.250  -7.040  48.000  0.00  0.00            
ATOM   2851  C39 DOPAX   1      28.880  -8.930  47.320  0.00  0.00            
ATOM   2852  H9X DOPAX   1      28.330  -9.860  47.110  0.00  0.00            
ATOM   2853 C310 DOPAX   1      30.020  -8.660  46.620  0.00  0.00            
ATOM   2854 H10X DOPAX   1      30.320  -9.290  45.760  0.00  0.00            
ATOM   2855 C311 DOPAX   1      30.900  -7.420  46.610  0.00  0.00            
ATOM   2856 H11X DOPAX   1      31.640  -7.270  47.420  0.00  0.00            
ATOM   2857 H11Y DOPAX   1      30.170  -6.580  46.670  0.00  0.00            
ATOM   2858 C312 DOPAX   1      31.780  -7.300  45.330  0.00  0.00            
ATOM   2859 H12X DOPAX   1      31.180  -7.160  44.410  0.00  0.00            
ATOM   2860 H12Y DOPAX   1      32.240  -8.300  45.160  0.00  0.00            
ATOM   2861 C313 DOPAX   1      32.770  -6.170  45.390  0.00  0.00            
ATOM   2862 H13X DOPAX   1      32.280  -5.260  45.790  0.00  0.00            
ATOM   2863 H13Y DOPAX   1      33.470  -6.450  46.210  0.00  0.00            
ATOM   2864 C314 DOPAX   1      33.640  -6.000  44.150  0.00  0.00            
ATOM   2865 H14X DOPAX   1      34.130  -6.990  44.030  0.00  0.00            
ATOM   2866 H14Y DOPAX   1      34.380  -5.230  44.440  0.00  0.00            
ATOM   2867 C315 DOPAX   1      32.910  -5.450  42.870  0.00  0.00            
ATOM   2868 H15X DOPAX   1      33.620  -5.270  42.040  0.00  0.00            
ATOM   2869 H15Y DOPAX   1      32.270  -6.260  42.480  0.00  0.00            
ATOM   2870 C316 DOPAX   1      32.120  -4.180  43.130  0.00  0.00            
ATOM   2871 H16X DOPAX   1      31.520  -4.390  44.040  0.00  0.00            
ATOM   2872 H16Y DOPAX   1      31.480  -3.890  42.260  0.00  0.00            
ATOM   2873 C317 DOPAX   1      32.950  -2.920  43.450  0.00  0.00            
ATOM   2874 H17X DOPAX   1      32.270  -2.050  43.550  0.00  0.00            
ATOM   2875 H17Y DOPAX   1      33.480  -3.040  44.410  0.00  0.00            
ATOM   2876 C318 DOPAX   1      33.990  -2.460  42.400  0.00  0.00            
ATOM   2877 H18X DOPAX   1      33.460  -2.210  41.460  0.00  0.00            
ATOM   2878 H18Y DOPAX   1      34.520  -1.570  42.810  0.00  0.00            
ATOM   2879 H18Z DOPAX   1      34.590  -3.340  42.090  0.00  0.00            
ATOM   2880  C1  BGLCX   2      33.510  -9.710  62.920  0.00  0.00            
ATOM   2881  H1  BGLCX   2      32.520  -9.470  63.370  0.00  0.00            
ATOM   2882  O1  BGLCX   2      33.400  -9.870  61.550  0.00  0.00            
ATOM   2883  C5  BGLCX   2      34.510  -8.280  64.600  0.00  0.00            
ATOM   2884  H5  BGLCX   2      33.470  -8.040  64.890  0.00  0.00            
ATOM   2885  O5  BGLCX   2      34.440  -8.630  63.210  0.00  0.00            
ATOM   2886  C2  BGLCX   2      34.050 -10.970  63.630  0.00  0.00            
ATOM   2887  H2  BGLCX   2      35.040 -11.240  63.200  0.00  0.00            
ATOM   2888  O2  BGLCX   2      33.150 -12.020  63.550  0.00  0.00            
ATOM   2889  HO2 BGLCX   2      33.330 -12.460  62.720  0.00  0.00            
ATOM   2890  C3  BGLCX   2      34.400 -10.690  65.110  0.00  0.00            
ATOM   2891  H3  BGLCX   2      33.430 -10.560  65.640  0.00  0.00            
ATOM   2892  O3  BGLCX   2      35.160 -11.780  65.620  0.00  0.00            
ATOM   2893  HO3 BGLCX   2      34.780 -12.200  66.400  0.00  0.00            
ATOM   2894  C4  BGLCX   2      35.090  -9.370  65.510  0.00  0.00            
ATOM   2895  H4  BGLCX   2      36.180  -9.460  65.320  0.00  0.00            
ATOM   2896  O4  BGLCX   2      34.940  -9.100  66.910  0.00  0.00            
ATOM   2897  HO4 BGLCX   2      35.610  -8.540  67.310  0.00  0.00            
ATOM   2898  C6  BGLCX   2      35.340  -6.990  64.710  0.00  0.00            
ATOM   2899  H61 BGLCX   2      35.030  -6.260  63.930  0.00  0.00            
ATOM   2900  H62 BGLCX   2      35.150  -6.480  65.680  0.00  0.00            
ATOM   2901  O6  BGLCX   2      36.740  -7.150  64.570  0.00  0.00            
ATOM   2902  HO6 BGLCX   2      37.200  -7.290  65.390  0.00  0.00            
ATOM   2903  C1  DOPAX   1      73.380   4.990  55.820  0.00  0.00            
ATOM   2904  HA  DOPAX   1      72.460   5.510  56.170  0.00  0.00            
ATOM   2905  HB  DOPAX   1      74.240   5.590  56.200  0.00  0.00            
ATOM   2906  C2  DOPAX   1      73.280   4.920  54.320  0.00  0.00            
ATOM   2907  HS  DOPAX   1      74.250   4.590  53.900  0.00  0.00            
ATOM   2908  O21 DOPAX   1      72.900   6.240  53.900  0.00  0.00            
ATOM   2909  C21 DOPAX   1      73.850   7.160  53.810  0.00  0.00            
ATOM   2910  O22 DOPAX   1      74.970   6.970  54.220  0.00  0.00            
ATOM   2911  C22 DOPAX   1      73.210   8.470  53.430  0.00  0.00            
ATOM   2912  H2R DOPAX   1      73.980   9.230  53.180  0.00  0.00            
ATOM   2913  H2S DOPAX   1      72.680   8.820  54.340  0.00  0.00            
ATOM   2914  C3  DOPAX   1      72.120   3.980  53.750  0.00  0.00            
ATOM   2915  HX  DOPAX   1      71.240   4.560  54.100  0.00  0.00            
ATOM   2916  HY  DOPAX   1      72.130   2.990  54.260  0.00  0.00            
ATOM   2917  O31 DOPAX   1      72.150   3.870  52.290  0.00  0.00            
ATOM   2918  C31 DOPAX   1      71.080   3.370  51.770  0.00  0.00            
ATOM   2919  O32 DOPAX   1      70.190   2.750  52.310  0.00  0.00            
ATOM   2920  C32 DOPAX   1      71.120   3.520  50.250  0.00  0.00            
ATOM   2921  H2X DOPAX   1      71.910   2.790  49.950  0.00  0.00            
ATOM   2922  H2Y DOPAX   1      71.480   4.530  49.970  0.00  0.00            
ATOM   2923  C23 DOPAX   1      72.290   8.400  52.210  0.00  0.00            
ATOM   2924  H3R DOPAX   1      71.630   9.290  52.160  0.00  0.00            
ATOM   2925  H3S DOPAX   1      71.580   7.560  52.380  0.00  0.00            
ATOM   2926  C24 DOPAX   1      72.960   8.270  50.800  0.00  0.00            
ATOM   2927  H4R DOPAX   1      72.320   8.090  49.910  0.00  0.00            
ATOM   2928  H4S DOPAX   1      73.670   7.420  50.720  0.00  0.00            
ATOM   2929  C25 DOPAX   1      73.900   9.410  50.330  0.00  0.00            
ATOM   2930  H5R DOPAX   1      74.290   9.080  49.340  0.00  0.00            
ATOM   2931  H5S DOPAX   1      74.780   9.540  51.000  0.00  0.00            
ATOM   2932  C26 DOPAX   1      73.160  10.730  50.120  0.00  0.00            
ATOM   2933  H6R DOPAX   1      73.970  11.460  49.860  0.00  0.00            
ATOM   2934  H6S DOPAX   1      72.700  11.010  51.100  0.00  0.00            
ATOM   2935  C27 DOPAX   1      72.260  10.860  48.920  0.00  0.00            
ATOM   2936  H7R DOPAX   1      71.740  11.840  48.950  0.00  0.00            
ATOM   2937  H7S DOPAX   1      71.450  10.100  49.030  0.00  0.00            
ATOM   2938  C28 DOPAX   1      72.770  10.640  47.530  0.00  0.00            
ATOM   2939  H8R DOPAX   1      71.910  10.420  46.860  0.00  0.00            
ATOM   2940  H8S DOPAX   1      73.410   9.730  47.530  0.00  0.00            
ATOM   2941  C29 DOPAX   1      73.580  11.770  46.930  0.00  0.00            
ATOM   2942  H9R DOPAX   1      74.660  11.730  47.140  0.00  0.00            
ATOM   2943 C210 DOPAX   1      73.190  12.770  46.130  0.00  0.00            
ATOM   2944 H10R DOPAX   1      73.930  13.480  45.730  0.00  0.00            
ATOM   2945 C211 DOPAX   1      71.710  13.040  45.740  0.00  0.00            
ATOM   2946 H11R DOPAX   1      71.480  14.070  46.090  0.00  0.00            
ATOM   2947 H11S DOPAX   1      71.020  12.370  46.290  0.00  0.00            
ATOM   2948 C212 DOPAX   1      71.300  13.080  44.220  0.00  0.00            
ATOM   2949 H12R DOPAX   1      71.500  12.070  43.800  0.00  0.00            
ATOM   2950 H12S DOPAX   1      71.850  13.840  43.630  0.00  0.00            
ATOM   2951 C213 DOPAX   1      69.830  13.580  44.110  0.00  0.00            
ATOM   2952 H13R DOPAX   1      69.850  14.640  44.450  0.00  0.00            
ATOM   2953 H13S DOPAX   1      69.160  12.960  44.740  0.00  0.00            
ATOM   2954 C214 DOPAX   1      69.240  13.440  42.690  0.00  0.00            
ATOM   2955 H14R DOPAX   1      69.410  12.390  42.350  0.00  0.00            
ATOM   2956 H14S DOPAX   1      69.680  14.030  41.860  0.00  0.00            
ATOM   2957 C215 DOPAX   1      67.740  13.770  42.640  0.00  0.00            
ATOM   2958 H15R DOPAX   1      67.080  13.400  43.450  0.00  0.00            
ATOM   2959 H15S DOPAX   1      67.250  13.370  41.720  0.00  0.00            
ATOM   2960 C216 DOPAX   1      67.510  15.290  42.410  0.00  0.00            
ATOM   2961 H16R DOPAX   1      68.080  15.610  41.500  0.00  0.00            
ATOM   2962 H16S DOPAX   1      67.910  15.920  43.230  0.00  0.00            
ATOM   2963 C217 DOPAX   1      66.080  15.650  42.360  0.00  0.00            
ATOM   2964 H17R DOPAX   1      65.730  15.400  43.380  0.00  0.00            
ATOM   2965 H17S DOPAX   1      65.490  14.950  41.720  0.00  0.00            
ATOM   2966 C218 DOPAX   1      65.860  17.160  42.020  0.00  0.00            
ATOM   2967 H18R DOPAX   1      66.430  17.400  41.100  0.00  0.00            
ATOM   2968 H18S DOPAX   1      66.150  17.860  42.830  0.00  0.00            
ATOM   2969 H18T DOPAX   1      64.800  17.250  41.700  0.00  0.00            
ATOM   2970  C33 DOPAX   1      69.770   3.200  49.500  0.00  0.00            
ATOM   2971  H3X DOPAX   1      68.870   3.800  49.730  0.00  0.00            
ATOM   2972  H3Y DOPAX   1      69.570   2.110  49.600  0.00  0.00            
ATOM   2973  C34 DOPAX   1      69.880   3.360  48.010  0.00  0.00            
ATOM   2974  H4X DOPAX   1      70.100   4.440  47.850  0.00  0.00            
ATOM   2975  H4Y DOPAX   1      70.610   2.780  47.400  0.00  0.00            
ATOM   2976  C35 DOPAX   1      68.590   3.010  47.260  0.00  0.00            
ATOM   2977  H5X DOPAX   1      67.750   3.280  47.930  0.00  0.00            
ATOM   2978  H5Y DOPAX   1      68.620   1.920  47.040  0.00  0.00            
ATOM   2979  C36 DOPAX   1      68.390   3.840  46.010  0.00  0.00            
ATOM   2980  H6X DOPAX   1      67.370   3.580  45.640  0.00  0.00            
ATOM   2981  H6Y DOPAX   1      68.270   4.920  46.240  0.00  0.00            
ATOM   2982  C37 DOPAX   1      69.500   3.810  44.930  0.00  0.00            
ATOM   2983  H7X DOPAX   1      70.500   4.120  45.280  0.00  0.00            
ATOM   2984  H7Y DOPAX   1      69.670   2.810  44.460  0.00  0.00            
ATOM   2985  C38 DOPAX   1      69.100   4.790  43.820  0.00  0.00            
ATOM   2986  H8X DOPAX   1      68.210   4.430  43.260  0.00  0.00            
ATOM   2987  H8Y DOPAX   1      68.700   5.760  44.190  0.00  0.00            
ATOM   2988  C39 DOPAX   1      70.220   5.190  42.870  0.00  0.00            
ATOM   2989  H9X DOPAX   1      71.030   5.760  43.340  0.00  0.00            
ATOM   2990 C310 DOPAX   1      70.330   5.000  41.550  0.00  0.00            
ATOM   2991 H10X DOPAX   1      71.120   5.460  40.940  0.00  0.00            
ATOM   2992 C311 DOPAX   1      69.390   4.120  40.750  0.00  0.00            
ATOM   2993 H11X DOPAX   1      69.060   3.280  41.390  0.00  0.00            
ATOM   2994 H11Y DOPAX   1      69.910   3.610  39.910  0.00  0.00            
ATOM   2995 C312 DOPAX   1      68.210   4.890  40.210  0.00  0.00            
ATOM   2996 H12X DOPAX   1      68.450   5.960  40.030  0.00  0.00            
ATOM   2997 H12Y DOPAX   1      67.360   4.920  40.910  0.00  0.00            
ATOM   2998 C313 DOPAX   1      67.670   4.260  38.830  0.00  0.00            
ATOM   2999 H13X DOPAX   1      66.910   4.920  38.340  0.00  0.00            
ATOM   3000 H13Y DOPAX   1      68.480   4.270  38.060  0.00  0.00            
ATOM   3001 C314 DOPAX   1      67.230   2.750  38.930  0.00  0.00            
ATOM   3002 H14X DOPAX   1      66.670   2.500  39.860  0.00  0.00            
ATOM   3003 H14Y DOPAX   1      68.160   2.140  39.020  0.00  0.00            
ATOM   3004 C315 DOPAX   1      66.380   2.280  37.750  0.00  0.00            
ATOM   3005 H15X DOPAX   1      65.370   2.750  37.770  0.00  0.00            
ATOM   3006 H15Y DOPAX   1      66.790   2.720  36.810  0.00  0.00            
ATOM   3007 C316 DOPAX   1      66.230   0.850  37.730  0.00  0.00            
ATOM   3008 H16X DOPAX   1      67.200   0.340  37.930  0.00  0.00            
ATOM   3009 H16Y DOPAX   1      65.780   0.540  36.770  0.00  0.00            
ATOM   3010 C317 DOPAX   1      65.280   0.230  38.870  0.00  0.00            
ATOM   3011 H17X DOPAX   1      65.790  -0.570  39.430  0.00  0.00            
ATOM   3012 H17Y DOPAX   1      65.030   1.020  39.610  0.00  0.00            
ATOM   3013 C318 DOPAX   1      64.050  -0.560  38.420  0.00  0.00            
ATOM   3014 H18X DOPAX   1      63.420  -0.710  39.330  0.00  0.00            
ATOM   3015 H18Y DOPAX   1      63.410   0.030  37.730  0.00  0.00            
ATOM   3016 H18Z DOPAX   1      64.360  -1.590  38.140  0.00  0.00            
ATOM   3017  C1  BGLCX   2      73.600   3.570  57.610  0.00  0.00            
ATOM   3018  H1  BGLCX   2      72.760   4.130  58.060  0.00  0.00            
ATOM   3019  O1  BGLCX   2      73.430   3.690  56.280  0.00  0.00            
ATOM   3020  C5  BGLCX   2      74.950   3.940  59.540  0.00  0.00            
ATOM   3021  H5  BGLCX   2      74.140   4.620  59.890  0.00  0.00            
ATOM   3022  O5  BGLCX   2      74.850   3.980  58.100  0.00  0.00            
ATOM   3023  C2  BGLCX   2      73.370   2.030  58.030  0.00  0.00            
ATOM   3024  H2  BGLCX   2      74.190   1.360  57.680  0.00  0.00            
ATOM   3025  O2  BGLCX   2      72.140   1.410  57.520  0.00  0.00            
ATOM   3026  HO2 BGLCX   2      72.060   0.640  58.090  0.00  0.00            
ATOM   3027  C3  BGLCX   2      73.360   2.030  59.570  0.00  0.00            
ATOM   3028  H3  BGLCX   2      72.620   2.760  59.980  0.00  0.00            
ATOM   3029  O3  BGLCX   2      72.970   0.760  60.070  0.00  0.00            
ATOM   3030  HO3 BGLCX   2      73.770   0.230  60.150  0.00  0.00            
ATOM   3031  C4  BGLCX   2      74.750   2.530  60.010  0.00  0.00            
ATOM   3032  H4  BGLCX   2      75.460   1.810  59.560  0.00  0.00            
ATOM   3033  O4  BGLCX   2      74.760   2.520  61.460  0.00  0.00            
ATOM   3034  HO4 BGLCX   2      75.340   1.850  61.830  0.00  0.00            
ATOM   3035  C6  BGLCX   2      76.290   4.440  59.930  0.00  0.00            
ATOM   3036  H61 BGLCX   2      76.490   5.400  59.410  0.00  0.00            
ATOM   3037  H62 BGLCX   2      76.290   4.860  60.960  0.00  0.00            
ATOM   3038  O6  BGLCX   2      77.430   3.640  59.670  0.00  0.00            
ATOM   3039  HO6 BGLCX   2      77.710   3.840  58.770  0.00  0.00            
ATOM   3040  C1  DOPAX   1      10.990  44.580  56.990  0.00  0.00            
ATOM   3041  HA  DOPAX   1      10.060  45.170  56.840  0.00  0.00            
ATOM   3042  HB  DOPAX   1      11.890  45.190  57.190  0.00  0.00            
ATOM   3043  C2  DOPAX   1      11.410  43.690  55.780  0.00  0.00            
ATOM   3044  HS  DOPAX   1      12.380  43.250  56.090  0.00  0.00            
ATOM   3045  O21 DOPAX   1      11.520  44.500  54.630  0.00  0.00            
ATOM   3046  C21 DOPAX   1      12.640  45.300  54.530  0.00  0.00            
ATOM   3047  O22 DOPAX   1      13.590  45.290  55.280  0.00  0.00            
ATOM   3048  C22 DOPAX   1      12.490  46.110  53.260  0.00  0.00            
ATOM   3049  H2R DOPAX   1      12.490  47.170  53.580  0.00  0.00            
ATOM   3050  H2S DOPAX   1      11.470  45.960  52.870  0.00  0.00            
ATOM   3051  C3  DOPAX   1      10.430  42.510  55.600  0.00  0.00            
ATOM   3052  HX  DOPAX   1       9.390  42.820  55.360  0.00  0.00            
ATOM   3053  HY  DOPAX   1      10.230  41.990  56.560  0.00  0.00            
ATOM   3054  O31 DOPAX   1      10.910  41.530  54.650  0.00  0.00            
ATOM   3055  C31 DOPAX   1      10.140  40.500  54.510  0.00  0.00            
ATOM   3056  O32 DOPAX   1       9.200  40.140  55.220  0.00  0.00            
ATOM   3057  C32 DOPAX   1      10.710  39.670  53.440  0.00  0.00            
ATOM   3058  H2X DOPAX   1      11.800  39.520  53.580  0.00  0.00            
ATOM   3059  H2Y DOPAX   1      10.450  40.160  52.470  0.00  0.00            
ATOM   3060  C23 DOPAX   1      13.650  45.870  52.290  0.00  0.00            
ATOM   3061  H3R DOPAX   1      14.600  45.870  52.870  0.00  0.00            
ATOM   3062  H3S DOPAX   1      13.710  46.740  51.590  0.00  0.00            
ATOM   3063  C24 DOPAX   1      13.650  44.620  51.380  0.00  0.00            
ATOM   3064  H4R DOPAX   1      12.740  44.700  50.740  0.00  0.00            
ATOM   3065  H4S DOPAX   1      13.580  43.680  51.960  0.00  0.00            
ATOM   3066  C25 DOPAX   1      14.910  44.550  50.530  0.00  0.00            
ATOM   3067  H5R DOPAX   1      15.770  44.160  51.110  0.00  0.00            
ATOM   3068  H5S DOPAX   1      15.140  45.560  50.130  0.00  0.00            
ATOM   3069  C26 DOPAX   1      14.730  43.570  49.410  0.00  0.00            
ATOM   3070  H6R DOPAX   1      13.650  43.330  49.310  0.00  0.00            
ATOM   3071  H6S DOPAX   1      15.130  42.560  49.650  0.00  0.00            
ATOM   3072  C27 DOPAX   1      15.200  44.180  48.070  0.00  0.00            
ATOM   3073  H7R DOPAX   1      14.550  45.070  47.910  0.00  0.00            
ATOM   3074  H7S DOPAX   1      15.030  43.540  47.170  0.00  0.00            
ATOM   3075  C28 DOPAX   1      16.640  44.660  48.060  0.00  0.00            
ATOM   3076  H8R DOPAX   1      16.920  45.270  48.940  0.00  0.00            
ATOM   3077  H8S DOPAX   1      16.750  45.280  47.140  0.00  0.00            
ATOM   3078  C29 DOPAX   1      17.570  43.500  48.030  0.00  0.00            
ATOM   3079  H9R DOPAX   1      17.250  42.720  48.740  0.00  0.00            
ATOM   3080 C210 DOPAX   1      18.600  43.170  47.180  0.00  0.00            
ATOM   3081 H10R DOPAX   1      19.310  42.370  47.400  0.00  0.00            
ATOM   3082 C211 DOPAX   1      19.110  44.130  46.100  0.00  0.00            
ATOM   3083 H11R DOPAX   1      20.140  44.470  46.350  0.00  0.00            
ATOM   3084 H11S DOPAX   1      18.510  45.060  46.070  0.00  0.00            
ATOM   3085 C212 DOPAX   1      19.220  43.440  44.690  0.00  0.00            
ATOM   3086 H12R DOPAX   1      18.230  42.960  44.540  0.00  0.00            
ATOM   3087 H12S DOPAX   1      19.930  42.590  44.630  0.00  0.00            
ATOM   3088 C213 DOPAX   1      19.470  44.440  43.580  0.00  0.00            
ATOM   3089 H13R DOPAX   1      20.440  44.960  43.750  0.00  0.00            
ATOM   3090 H13S DOPAX   1      18.690  45.230  43.620  0.00  0.00            
ATOM   3091 C214 DOPAX   1      19.490  43.870  42.240  0.00  0.00            
ATOM   3092 H14R DOPAX   1      18.730  43.070  42.100  0.00  0.00            
ATOM   3093 H14S DOPAX   1      20.440  43.290  42.160  0.00  0.00            
ATOM   3094 C215 DOPAX   1      19.410  44.960  41.140  0.00  0.00            
ATOM   3095 H15R DOPAX   1      20.020  45.860  41.360  0.00  0.00            
ATOM   3096 H15S DOPAX   1      18.360  45.300  41.140  0.00  0.00            
ATOM   3097 C216 DOPAX   1      19.610  44.450  39.730  0.00  0.00            
ATOM   3098 H16R DOPAX   1      18.650  44.040  39.360  0.00  0.00            
ATOM   3099 H16S DOPAX   1      20.340  43.620  39.840  0.00  0.00            
ATOM   3100 C217 DOPAX   1      20.130  45.600  38.780  0.00  0.00            
ATOM   3101 H17R DOPAX   1      20.100  45.190  37.750  0.00  0.00            
ATOM   3102 H17S DOPAX   1      21.180  45.790  39.100  0.00  0.00            
ATOM   3103 C218 DOPAX   1      19.400  47.010  38.910  0.00  0.00            
ATOM   3104 H18R DOPAX   1      19.570  47.440  39.920  0.00  0.00            
ATOM   3105 H18S DOPAX   1      18.300  46.990  38.820  0.00  0.00            
ATOM   3106 H18T DOPAX   1      19.830  47.740  38.180  0.00  0.00            
ATOM   3107  C33 DOPAX   1      10.190  38.220  53.260  0.00  0.00            
ATOM   3108  H3X DOPAX   1       9.090  38.160  53.400  0.00  0.00            
ATOM   3109  H3Y DOPAX   1      10.640  37.560  54.030  0.00  0.00            
ATOM   3110  C34 DOPAX   1      10.580  37.770  51.890  0.00  0.00            
ATOM   3111  H4X DOPAX   1      10.200  38.550  51.200  0.00  0.00            
ATOM   3112  H4Y DOPAX   1      11.680  37.790  51.730  0.00  0.00            
ATOM   3113  C35 DOPAX   1      10.080  36.380  51.360  0.00  0.00            
ATOM   3114  H5X DOPAX   1       8.980  36.370  51.530  0.00  0.00            
ATOM   3115  H5Y DOPAX   1      10.460  35.530  51.960  0.00  0.00            
ATOM   3116  C36 DOPAX   1      10.390  36.310  49.800  0.00  0.00            
ATOM   3117  H6X DOPAX   1       9.840  35.430  49.400  0.00  0.00            
ATOM   3118  H6Y DOPAX   1       9.980  37.140  49.180  0.00  0.00            
ATOM   3119  C37 DOPAX   1      11.850  36.150  49.550  0.00  0.00            
ATOM   3120  H7X DOPAX   1      12.570  36.920  49.880  0.00  0.00            
ATOM   3121  H7Y DOPAX   1      12.320  35.250  50.000  0.00  0.00            
ATOM   3122  C38 DOPAX   1      12.110  36.030  48.000  0.00  0.00            
ATOM   3123  H8X DOPAX   1      13.180  35.740  47.870  0.00  0.00            
ATOM   3124  H8Y DOPAX   1      11.410  35.250  47.640  0.00  0.00            
ATOM   3125  C39 DOPAX   1      11.800  37.310  47.270  0.00  0.00            
ATOM   3126  H9X DOPAX   1      11.700  38.200  47.910  0.00  0.00            
ATOM   3127 C310 DOPAX   1      11.770  37.350  45.900  0.00  0.00            
ATOM   3128 H10X DOPAX   1      11.650  38.350  45.450  0.00  0.00            
ATOM   3129 C311 DOPAX   1      12.110  36.240  44.980  0.00  0.00            
ATOM   3130 H11X DOPAX   1      11.270  35.540  44.830  0.00  0.00            
ATOM   3131 H11Y DOPAX   1      12.940  35.690  45.480  0.00  0.00            
ATOM   3132 C312 DOPAX   1      12.780  36.610  43.600  0.00  0.00            
ATOM   3133 H12X DOPAX   1      13.390  35.740  43.270  0.00  0.00            
ATOM   3134 H12Y DOPAX   1      13.500  37.450  43.620  0.00  0.00            
ATOM   3135 C313 DOPAX   1      11.650  36.800  42.580  0.00  0.00            
ATOM   3136 H13X DOPAX   1      10.700  36.900  43.150  0.00  0.00            
ATOM   3137 H13Y DOPAX   1      11.840  37.730  42.000  0.00  0.00            
ATOM   3138 C314 DOPAX   1      11.710  35.680  41.490  0.00  0.00            
ATOM   3139 H14X DOPAX   1      11.870  34.690  41.980  0.00  0.00            
ATOM   3140 H14Y DOPAX   1      12.490  35.920  40.740  0.00  0.00            
ATOM   3141 C315 DOPAX   1      10.320  35.540  40.790  0.00  0.00            
ATOM   3142 H15X DOPAX   1       9.580  35.120  41.510  0.00  0.00            
ATOM   3143 H15Y DOPAX   1      10.060  36.530  40.370  0.00  0.00            
ATOM   3144 C316 DOPAX   1      10.250  34.520  39.620  0.00  0.00            
ATOM   3145 H16X DOPAX   1      10.990  33.700  39.710  0.00  0.00            
ATOM   3146 H16Y DOPAX   1      10.550  35.050  38.690  0.00  0.00            
ATOM   3147 C317 DOPAX   1       8.940  33.790  39.550  0.00  0.00            
ATOM   3148 H17X DOPAX   1       8.790  33.280  40.530  0.00  0.00            
ATOM   3149 H17Y DOPAX   1       8.150  34.520  39.290  0.00  0.00            
ATOM   3150 C318 DOPAX   1       8.830  32.520  38.630  0.00  0.00            
ATOM   3151 H18X DOPAX   1       7.760  32.330  38.380  0.00  0.00            
ATOM   3152 H18Y DOPAX   1       9.290  32.650  37.630  0.00  0.00            
ATOM   3153 H18Z DOPAX   1       9.480  31.710  39.010  0.00  0.00            
ATOM   3154  C1  BGLCX   2      10.000  44.510  59.080  0.00  0.00            
ATOM   3155  H1  BGLCX   2       8.930  44.430  58.800  0.00  0.00            
ATOM   3156  O1  BGLCX   2      10.740  43.760  58.160  0.00  0.00            
ATOM   3157  C5  BGLCX   2       9.690  46.500  60.260  0.00  0.00            
ATOM   3158  H5  BGLCX   2       8.620  46.480  59.950  0.00  0.00            
ATOM   3159  O5  BGLCX   2      10.480  45.840  59.280  0.00  0.00            
ATOM   3160  C2  BGLCX   2      10.190  43.710  60.370  0.00  0.00            
ATOM   3161  H2  BGLCX   2      11.260  43.740  60.680  0.00  0.00            
ATOM   3162  O2  BGLCX   2       9.720  42.370  60.340  0.00  0.00            
ATOM   3163  HO2 BGLCX   2      10.550  41.880  60.370  0.00  0.00            
ATOM   3164  C3  BGLCX   2       9.520  44.440  61.520  0.00  0.00            
ATOM   3165  H3  BGLCX   2       8.420  44.430  61.380  0.00  0.00            
ATOM   3166  O3  BGLCX   2       9.730  43.750  62.740  0.00  0.00            
ATOM   3167  HO3 BGLCX   2       9.700  42.810  62.540  0.00  0.00            
ATOM   3168  C4  BGLCX   2       9.990  45.870  61.590  0.00  0.00            
ATOM   3169  H4  BGLCX   2      11.090  45.790  61.770  0.00  0.00            
ATOM   3170  O4  BGLCX   2       9.340  46.520  62.680  0.00  0.00            
ATOM   3171  HO4 BGLCX   2       9.720  46.040  63.410  0.00  0.00            
ATOM   3172  C6  BGLCX   2      10.080  48.000  60.140  0.00  0.00            
ATOM   3173  H61 BGLCX   2       9.830  48.360  59.120  0.00  0.00            
ATOM   3174  H62 BGLCX   2       9.460  48.540  60.890  0.00  0.00            
ATOM   3175  O6  BGLCX   2      11.480  48.260  60.320  0.00  0.00            
ATOM   3176  HO6 BGLCX   2      11.960  48.040  59.520  0.00  0.00            
ATOM   3177  C1  DOPAX   1      58.380  12.680  55.850  0.00  0.00            
ATOM   3178  HA  DOPAX   1      59.170  13.440  56.020  0.00  0.00            
ATOM   3179  HB  DOPAX   1      58.620  11.770  56.450  0.00  0.00            
ATOM   3180  C2  DOPAX   1      58.500  12.250  54.400  0.00  0.00            
ATOM   3181  HS  DOPAX   1      59.510  11.810  54.350  0.00  0.00            
ATOM   3182  O21 DOPAX   1      58.310  13.340  53.470  0.00  0.00            
ATOM   3183  C21 DOPAX   1      59.240  14.190  53.330  0.00  0.00            
ATOM   3184  O22 DOPAX   1      60.300  14.210  53.930  0.00  0.00            
ATOM   3185  C22 DOPAX   1      58.830  15.270  52.250  0.00  0.00            
ATOM   3186  H2R DOPAX   1      59.680  15.930  52.000  0.00  0.00            
ATOM   3187  H2S DOPAX   1      58.080  15.910  52.760  0.00  0.00            
ATOM   3188  C3  DOPAX   1      57.500  11.010  54.090  0.00  0.00            
ATOM   3189  HX  DOPAX   1      56.450  11.250  54.320  0.00  0.00            
ATOM   3190  HY  DOPAX   1      57.910  10.270  54.820  0.00  0.00            
ATOM   3191  O31 DOPAX   1      57.660  10.560  52.730  0.00  0.00            
ATOM   3192  C31 DOPAX   1      58.660   9.640  52.500  0.00  0.00            
ATOM   3193  O32 DOPAX   1      59.460   9.240  53.360  0.00  0.00            
ATOM   3194  C32 DOPAX   1      58.550   9.110  51.110  0.00  0.00            
ATOM   3195  H2X DOPAX   1      57.550   8.630  51.030  0.00  0.00            
ATOM   3196  H2Y DOPAX   1      59.360   8.360  50.990  0.00  0.00            
ATOM   3197  C23 DOPAX   1      58.380  14.630  50.890  0.00  0.00            
ATOM   3198  H3R DOPAX   1      57.610  13.840  51.040  0.00  0.00            
ATOM   3199  H3S DOPAX   1      59.250  14.100  50.450  0.00  0.00            
ATOM   3200  C24 DOPAX   1      57.900  15.710  49.880  0.00  0.00            
ATOM   3201  H4R DOPAX   1      58.720  16.440  49.740  0.00  0.00            
ATOM   3202  H4S DOPAX   1      57.000  16.210  50.290  0.00  0.00            
ATOM   3203  C25 DOPAX   1      57.640  15.090  48.560  0.00  0.00            
ATOM   3204  H5R DOPAX   1      56.800  14.370  48.690  0.00  0.00            
ATOM   3205  H5S DOPAX   1      58.600  14.680  48.190  0.00  0.00            
ATOM   3206  C26 DOPAX   1      56.990  16.200  47.610  0.00  0.00            
ATOM   3207  H6R DOPAX   1      57.790  16.900  47.290  0.00  0.00            
ATOM   3208  H6S DOPAX   1      56.190  16.740  48.160  0.00  0.00            
ATOM   3209  C27 DOPAX   1      56.520  15.680  46.270  0.00  0.00            
ATOM   3210  H7R DOPAX   1      55.720  14.920  46.390  0.00  0.00            
ATOM   3211  H7S DOPAX   1      57.300  15.190  45.660  0.00  0.00            
ATOM   3212  C28 DOPAX   1      56.020  16.840  45.330  0.00  0.00            
ATOM   3213  H8R DOPAX   1      56.930  17.480  45.290  0.00  0.00            
ATOM   3214  H8S DOPAX   1      55.200  17.470  45.720  0.00  0.00            
ATOM   3215  C29 DOPAX   1      55.760  16.380  43.970  0.00  0.00            
ATOM   3216  H9R DOPAX   1      56.610  16.470  43.270  0.00  0.00            
ATOM   3217 C210 DOPAX   1      54.640  15.810  43.530  0.00  0.00            
ATOM   3218 H10R DOPAX   1      54.610  15.560  42.450  0.00  0.00            
ATOM   3219 C211 DOPAX   1      53.380  15.580  44.370  0.00  0.00            
ATOM   3220 H11R DOPAX   1      52.590  16.270  44.000  0.00  0.00            
ATOM   3221 H11S DOPAX   1      53.440  15.770  45.460  0.00  0.00            
ATOM   3222 C212 DOPAX   1      52.750  14.200  44.050  0.00  0.00            
ATOM   3223 H12R DOPAX   1      52.150  14.250  43.110  0.00  0.00            
ATOM   3224 H12S DOPAX   1      52.070  14.010  44.910  0.00  0.00            
ATOM   3225 C213 DOPAX   1      53.730  13.060  43.940  0.00  0.00            
ATOM   3226 H13R DOPAX   1      54.460  13.260  44.750  0.00  0.00            
ATOM   3227 H13S DOPAX   1      54.300  12.970  42.990  0.00  0.00            
ATOM   3228 C214 DOPAX   1      52.990  11.690  44.220  0.00  0.00            
ATOM   3229 H14R DOPAX   1      52.410  11.720  45.170  0.00  0.00            
ATOM   3230 H14S DOPAX   1      53.760  10.910  44.410  0.00  0.00            
ATOM   3231 C215 DOPAX   1      51.980  11.260  43.180  0.00  0.00            
ATOM   3232 H15R DOPAX   1      52.180  11.780  42.220  0.00  0.00            
ATOM   3233 H15S DOPAX   1      51.030  11.680  43.580  0.00  0.00            
ATOM   3234 C216 DOPAX   1      51.960   9.740  43.020  0.00  0.00            
ATOM   3235 H16R DOPAX   1      51.870   9.260  44.030  0.00  0.00            
ATOM   3236 H16S DOPAX   1      52.950   9.470  42.590  0.00  0.00            
ATOM   3237 C217 DOPAX   1      50.910   9.330  41.950  0.00  0.00            
ATOM   3238 H17R DOPAX   1      50.040  10.010  42.040  0.00  0.00            
ATOM   3239 H17S DOPAX   1      50.570   8.290  42.160  0.00  0.00            
ATOM   3240 C218 DOPAX   1      51.490   9.280  40.550  0.00  0.00            
ATOM   3241 H18R DOPAX   1      52.300  10.000  40.330  0.00  0.00            
ATOM   3242 H18S DOPAX   1      50.670   9.360  39.800  0.00  0.00            
ATOM   3243 H18T DOPAX   1      51.980   8.300  40.370  0.00  0.00            
ATOM   3244  C33 DOPAX   1      58.600  10.290  50.100  0.00  0.00            
ATOM   3245  H3X DOPAX   1      59.620  10.730  50.160  0.00  0.00            
ATOM   3246  H3Y DOPAX   1      57.740  10.970  50.300  0.00  0.00            
ATOM   3247  C34 DOPAX   1      58.530   9.850  48.640  0.00  0.00            
ATOM   3248  H4X DOPAX   1      59.370   9.130  48.540  0.00  0.00            
ATOM   3249  H4Y DOPAX   1      57.600   9.280  48.440  0.00  0.00            
ATOM   3250  C35 DOPAX   1      58.590  10.940  47.620  0.00  0.00            
ATOM   3251  H5X DOPAX   1      59.590  11.420  47.510  0.00  0.00            
ATOM   3252  H5Y DOPAX   1      57.970  11.750  48.060  0.00  0.00            
ATOM   3253  C36 DOPAX   1      58.100  10.500  46.270  0.00  0.00            
ATOM   3254  H6X DOPAX   1      58.900   9.940  45.740  0.00  0.00            
ATOM   3255  H6Y DOPAX   1      57.190   9.870  46.280  0.00  0.00            
ATOM   3256  C37 DOPAX   1      57.800  11.860  45.460  0.00  0.00            
ATOM   3257  H7X DOPAX   1      57.200  12.520  46.120  0.00  0.00            
ATOM   3258  H7Y DOPAX   1      58.780  12.360  45.300  0.00  0.00            
ATOM   3259  C38 DOPAX   1      57.060  11.610  44.090  0.00  0.00            
ATOM   3260  H8X DOPAX   1      56.120  11.020  44.160  0.00  0.00            
ATOM   3261  H8Y DOPAX   1      56.790  12.590  43.640  0.00  0.00            
ATOM   3262  C39 DOPAX   1      57.900  10.920  43.090  0.00  0.00            
ATOM   3263  H9X DOPAX   1      58.780  11.520  42.780  0.00  0.00            
ATOM   3264 C310 DOPAX   1      57.770   9.730  42.430  0.00  0.00            
ATOM   3265 H10X DOPAX   1      58.560   9.500  41.700  0.00  0.00            
ATOM   3266 C311 DOPAX   1      56.660   8.750  42.690  0.00  0.00            
ATOM   3267 H11X DOPAX   1      55.970   9.060  43.510  0.00  0.00            
ATOM   3268 H11Y DOPAX   1      57.120   7.790  43.010  0.00  0.00            
ATOM   3269 C312 DOPAX   1      55.840   8.430  41.430  0.00  0.00            
ATOM   3270 H12X DOPAX   1      55.570   9.350  40.870  0.00  0.00            
ATOM   3271 H12Y DOPAX   1      54.890   7.990  41.800  0.00  0.00            
ATOM   3272 C313 DOPAX   1      56.550   7.410  40.470  0.00  0.00            
ATOM   3273 H13X DOPAX   1      56.920   6.510  41.000  0.00  0.00            
ATOM   3274 H13Y DOPAX   1      55.720   6.990  39.870  0.00  0.00            
ATOM   3275 C314 DOPAX   1      57.520   8.070  39.490  0.00  0.00            
ATOM   3276 H14X DOPAX   1      58.520   8.350  39.890  0.00  0.00            
ATOM   3277 H14Y DOPAX   1      57.210   9.060  39.110  0.00  0.00            
ATOM   3278 C315 DOPAX   1      57.970   7.130  38.380  0.00  0.00            
ATOM   3279 H15X DOPAX   1      57.160   7.200  37.610  0.00  0.00            
ATOM   3280 H15Y DOPAX   1      58.890   7.510  37.890  0.00  0.00            
ATOM   3281 C316 DOPAX   1      58.240   5.730  38.790  0.00  0.00            
ATOM   3282 H16X DOPAX   1      57.230   5.370  39.080  0.00  0.00            
ATOM   3283 H16Y DOPAX   1      59.120   5.620  39.470  0.00  0.00            
ATOM   3284 C317 DOPAX   1      58.630   4.910  37.550  0.00  0.00            
ATOM   3285 H17X DOPAX   1      57.800   4.990  36.810  0.00  0.00            
ATOM   3286 H17Y DOPAX   1      59.540   5.350  37.080  0.00  0.00            
ATOM   3287 C318 DOPAX   1      58.800   3.480  37.750  0.00  0.00            
ATOM   3288 H18X DOPAX   1      58.940   2.960  36.780  0.00  0.00            
ATOM   3289 H18Y DOPAX   1      59.730   3.310  38.340  0.00  0.00            
ATOM   3290 H18Z DOPAX   1      57.910   3.090  38.290  0.00  0.00            
ATOM   3291  C1  BGLCX   2      57.290  13.590  57.640  0.00  0.00            
ATOM   3292  H1  BGLCX   2      58.260  14.050  57.900  0.00  0.00            
ATOM   3293  O1  BGLCX   2      57.140  13.200  56.270  0.00  0.00            
ATOM   3294  C5  BGLCX   2      57.670  12.610  59.770  0.00  0.00            
ATOM   3295  H5  BGLCX   2      58.600  13.210  59.780  0.00  0.00            
ATOM   3296  O5  BGLCX   2      57.300  12.380  58.440  0.00  0.00            
ATOM   3297  C2  BGLCX   2      56.070  14.390  58.120  0.00  0.00            
ATOM   3298  H2  BGLCX   2      55.170  13.720  58.130  0.00  0.00            
ATOM   3299  O2  BGLCX   2      55.630  15.460  57.300  0.00  0.00            
ATOM   3300  HO2 BGLCX   2      54.670  15.390  57.350  0.00  0.00            
ATOM   3301  C3  BGLCX   2      56.300  14.850  59.590  0.00  0.00            
ATOM   3302  H3  BGLCX   2      57.260  15.410  59.660  0.00  0.00            
ATOM   3303  O3  BGLCX   2      55.310  15.710  60.090  0.00  0.00            
ATOM   3304  HO3 BGLCX   2      55.440  16.540  59.640  0.00  0.00            
ATOM   3305  C4  BGLCX   2      56.570  13.550  60.390  0.00  0.00            
ATOM   3306  H4  BGLCX   2      55.620  12.970  60.290  0.00  0.00            
ATOM   3307  O4  BGLCX   2      56.860  13.820  61.770  0.00  0.00            
ATOM   3308  HO4 BGLCX   2      57.270  14.660  62.030  0.00  0.00            
ATOM   3309  C6  BGLCX   2      57.780  11.260  60.460  0.00  0.00            
ATOM   3310  H61 BGLCX   2      57.690  11.380  61.560  0.00  0.00            
ATOM   3311  H62 BGLCX   2      56.910  10.750  59.990  0.00  0.00            
ATOM   3312  O6  BGLCX   2      58.860  10.410  60.150  0.00  0.00            
ATOM   3313  HO6 BGLCX   2      59.710  10.800  60.380  0.00  0.00            
ATOM   3314  C1  DOPAX   1      77.250  42.770  57.470  0.00  0.00            
ATOM   3315  HA  DOPAX   1      78.160  42.610  56.840  0.00  0.00            
ATOM   3316  HB  DOPAX   1      77.150  41.870  58.110  0.00  0.00            
ATOM   3317  C2  DOPAX   1      76.060  42.820  56.610  0.00  0.00            
ATOM   3318  HS  DOPAX   1      75.140  43.200  57.120  0.00  0.00            
ATOM   3319  O21 DOPAX   1      75.820  41.510  56.090  0.00  0.00            
ATOM   3320  C21 DOPAX   1      74.590  41.330  55.600  0.00  0.00            
ATOM   3321  O22 DOPAX   1      73.750  42.200  55.540  0.00  0.00            
ATOM   3322  C22 DOPAX   1      74.450  39.880  55.060  0.00  0.00            
ATOM   3323  H2R DOPAX   1      73.780  39.350  55.770  0.00  0.00            
ATOM   3324  H2S DOPAX   1      75.400  39.300  55.040  0.00  0.00            
ATOM   3325  C3  DOPAX   1      76.290  43.910  55.590  0.00  0.00            
ATOM   3326  HX  DOPAX   1      76.710  44.800  56.090  0.00  0.00            
ATOM   3327  HY  DOPAX   1      75.300  44.210  55.200  0.00  0.00            
ATOM   3328  O31 DOPAX   1      77.140  43.350  54.520  0.00  0.00            
ATOM   3329  C31 DOPAX   1      77.760  44.240  53.730  0.00  0.00            
ATOM   3330  O32 DOPAX   1      77.940  45.410  54.050  0.00  0.00            
ATOM   3331  C32 DOPAX   1      78.300  43.510  52.540  0.00  0.00            
ATOM   3332  H2X DOPAX   1      77.830  43.960  51.640  0.00  0.00            
ATOM   3333  H2Y DOPAX   1      77.960  42.450  52.430  0.00  0.00            
ATOM   3334  C23 DOPAX   1      73.780  39.900  53.730  0.00  0.00            
ATOM   3335  H3R DOPAX   1      72.810  40.440  53.790  0.00  0.00            
ATOM   3336  H3S DOPAX   1      73.540  38.880  53.360  0.00  0.00            
ATOM   3337  C24 DOPAX   1      74.570  40.520  52.600  0.00  0.00            
ATOM   3338  H4R DOPAX   1      75.300  39.810  52.160  0.00  0.00            
ATOM   3339  H4S DOPAX   1      75.120  41.420  52.950  0.00  0.00            
ATOM   3340  C25 DOPAX   1      73.740  40.850  51.440  0.00  0.00            
ATOM   3341  H5R DOPAX   1      72.900  41.510  51.740  0.00  0.00            
ATOM   3342  H5S DOPAX   1      73.310  39.900  51.050  0.00  0.00            
ATOM   3343  C26 DOPAX   1      74.550  41.490  50.350  0.00  0.00            
ATOM   3344  H6R DOPAX   1      75.530  40.990  50.220  0.00  0.00            
ATOM   3345  H6S DOPAX   1      74.840  42.460  50.810  0.00  0.00            
ATOM   3346  C27 DOPAX   1      73.800  41.500  49.040  0.00  0.00            
ATOM   3347  H7R DOPAX   1      72.830  42.000  49.270  0.00  0.00            
ATOM   3348  H7S DOPAX   1      73.670  40.450  48.700  0.00  0.00            
ATOM   3349  C28 DOPAX   1      74.440  42.410  47.930  0.00  0.00            
ATOM   3350  H8R DOPAX   1      75.480  42.040  47.900  0.00  0.00            
ATOM   3351  H8S DOPAX   1      74.550  43.430  48.370  0.00  0.00            
ATOM   3352  C29 DOPAX   1      73.620  42.380  46.650  0.00  0.00            
ATOM   3353  H9R DOPAX   1      72.520  42.370  46.690  0.00  0.00            
ATOM   3354 C210 DOPAX   1      74.190  42.540  45.460  0.00  0.00            
ATOM   3355 H10R DOPAX   1      73.570  42.730  44.570  0.00  0.00            
ATOM   3356 C211 DOPAX   1      75.710  42.760  45.230  0.00  0.00            
ATOM   3357 H11R DOPAX   1      76.140  41.860  44.740  0.00  0.00            
ATOM   3358 H11S DOPAX   1      76.220  42.910  46.210  0.00  0.00            
ATOM   3359 C212 DOPAX   1      75.800  43.990  44.320  0.00  0.00            
ATOM   3360 H12R DOPAX   1      76.850  44.310  44.140  0.00  0.00            
ATOM   3361 H12S DOPAX   1      75.320  44.760  44.960  0.00  0.00            
ATOM   3362 C213 DOPAX   1      75.210  43.960  42.910  0.00  0.00            
ATOM   3363 H13R DOPAX   1      74.140  43.730  43.100  0.00  0.00            
ATOM   3364 H13S DOPAX   1      75.800  43.180  42.380  0.00  0.00            
ATOM   3365 C214 DOPAX   1      75.210  45.400  42.200  0.00  0.00            
ATOM   3366 H14R DOPAX   1      76.280  45.700  42.130  0.00  0.00            
ATOM   3367 H14S DOPAX   1      74.630  46.140  42.790  0.00  0.00            
ATOM   3368 C215 DOPAX   1      74.570  45.380  40.840  0.00  0.00            
ATOM   3369 H15R DOPAX   1      73.630  44.800  40.810  0.00  0.00            
ATOM   3370 H15S DOPAX   1      75.240  44.900  40.090  0.00  0.00            
ATOM   3371 C216 DOPAX   1      74.330  46.730  40.240  0.00  0.00            
ATOM   3372 H16R DOPAX   1      75.340  47.190  40.220  0.00  0.00            
ATOM   3373 H16S DOPAX   1      73.600  47.400  40.740  0.00  0.00            
ATOM   3374 C217 DOPAX   1      73.680  46.470  38.830  0.00  0.00            
ATOM   3375 H17R DOPAX   1      74.270  45.830  38.150  0.00  0.00            
ATOM   3376 H17S DOPAX   1      73.600  47.490  38.390  0.00  0.00            
ATOM   3377 C218 DOPAX   1      72.220  45.960  38.740  0.00  0.00            
ATOM   3378 H18R DOPAX   1      72.180  44.850  38.850  0.00  0.00            
ATOM   3379 H18S DOPAX   1      71.850  46.190  37.720  0.00  0.00            
ATOM   3380 H18T DOPAX   1      71.570  46.380  39.540  0.00  0.00            
ATOM   3381  C33 DOPAX   1      79.860  43.650  52.260  0.00  0.00            
ATOM   3382  H3X DOPAX   1      80.080  44.700  51.960  0.00  0.00            
ATOM   3383  H3Y DOPAX   1      80.090  42.890  51.490  0.00  0.00            
ATOM   3384  C34 DOPAX   1      80.670  43.250  53.540  0.00  0.00            
ATOM   3385  H4X DOPAX   1      80.610  44.010  54.350  0.00  0.00            
ATOM   3386  H4Y DOPAX   1      80.200  42.410  54.100  0.00  0.00            
ATOM   3387  C35 DOPAX   1      82.180  42.970  53.240  0.00  0.00            
ATOM   3388  H5X DOPAX   1      82.640  42.840  54.240  0.00  0.00            
ATOM   3389  H5Y DOPAX   1      82.570  43.730  52.540  0.00  0.00            
ATOM   3390  C36 DOPAX   1      82.500  41.670  52.560  0.00  0.00            
ATOM   3391  H6X DOPAX   1      82.280  40.800  53.220  0.00  0.00            
ATOM   3392  H6Y DOPAX   1      81.950  41.420  51.620  0.00  0.00            
ATOM   3393  C37 DOPAX   1      83.980  41.640  52.150  0.00  0.00            
ATOM   3394  H7X DOPAX   1      84.300  42.680  51.910  0.00  0.00            
ATOM   3395  H7Y DOPAX   1      84.480  41.290  53.080  0.00  0.00            
ATOM   3396  C38 DOPAX   1      84.290  40.620  50.930  0.00  0.00            
ATOM   3397  H8X DOPAX   1      85.390  40.720  50.850  0.00  0.00            
ATOM   3398  H8Y DOPAX   1      83.780  39.680  51.230  0.00  0.00            
ATOM   3399  C39 DOPAX   1      83.710  41.070  49.600  0.00  0.00            
ATOM   3400  H9X DOPAX   1      83.290  42.090  49.650  0.00  0.00            
ATOM   3401 C310 DOPAX   1      83.890  40.380  48.430  0.00  0.00            
ATOM   3402 H10X DOPAX   1      83.540  40.950  47.560  0.00  0.00            
ATOM   3403 C311 DOPAX   1      84.480  39.040  48.280  0.00  0.00            
ATOM   3404 H11X DOPAX   1      84.560  38.470  49.240  0.00  0.00            
ATOM   3405 H11Y DOPAX   1      85.540  39.110  47.970  0.00  0.00            
ATOM   3406 C312 DOPAX   1      83.610  38.100  47.420  0.00  0.00            
ATOM   3407 H12X DOPAX   1      82.620  37.780  47.820  0.00  0.00            
ATOM   3408 H12Y DOPAX   1      84.120  37.110  47.440  0.00  0.00            
ATOM   3409 C313 DOPAX   1      83.480  38.470  45.940  0.00  0.00            
ATOM   3410 H13X DOPAX   1      82.590  37.900  45.610  0.00  0.00            
ATOM   3411 H13Y DOPAX   1      83.190  39.530  45.840  0.00  0.00            
ATOM   3412 C314 DOPAX   1      84.740  38.240  45.120  0.00  0.00            
ATOM   3413 H14X DOPAX   1      84.830  37.130  45.060  0.00  0.00            
ATOM   3414 H14Y DOPAX   1      85.640  38.650  45.620  0.00  0.00            
ATOM   3415 C315 DOPAX   1      84.660  38.820  43.740  0.00  0.00            
ATOM   3416 H15X DOPAX   1      83.730  38.530  43.200  0.00  0.00            
ATOM   3417 H15Y DOPAX   1      84.700  39.920  43.920  0.00  0.00            
ATOM   3418 C316 DOPAX   1      85.780  38.370  42.800  0.00  0.00            
ATOM   3419 H16X DOPAX   1      86.050  37.340  43.120  0.00  0.00            
ATOM   3420 H16Y DOPAX   1      86.680  39.020  42.910  0.00  0.00            
ATOM   3421 C317 DOPAX   1      85.470  38.450  41.290  0.00  0.00            
ATOM   3422 H17X DOPAX   1      86.460  38.240  40.820  0.00  0.00            
ATOM   3423 H17Y DOPAX   1      84.740  37.630  41.110  0.00  0.00            
ATOM   3424 C318 DOPAX   1      84.930  39.820  40.780  0.00  0.00            
ATOM   3425 H18X DOPAX   1      84.820  39.880  39.680  0.00  0.00            
ATOM   3426 H18Y DOPAX   1      83.950  40.010  41.270  0.00  0.00            
ATOM   3427 H18Z DOPAX   1      85.680  40.610  41.040  0.00  0.00            
ATOM   3428  C1  BGLCX   2      78.690  44.080  58.730  0.00  0.00            
ATOM   3429  H1  BGLCX   2      79.510  43.970  57.980  0.00  0.00            
ATOM   3430  O1  BGLCX   2      77.380  43.920  58.280  0.00  0.00            
ATOM   3431  C5  BGLCX   2      79.850  43.300  60.680  0.00  0.00            
ATOM   3432  H5  BGLCX   2      80.870  43.320  60.260  0.00  0.00            
ATOM   3433  O5  BGLCX   2      78.850  43.070  59.680  0.00  0.00            
ATOM   3434  C2  BGLCX   2      78.750  45.470  59.370  0.00  0.00            
ATOM   3435  H2  BGLCX   2      77.740  45.620  59.830  0.00  0.00            
ATOM   3436  O2  BGLCX   2      78.820  46.490  58.330  0.00  0.00            
ATOM   3437  HO2 BGLCX   2      78.930  47.350  58.740  0.00  0.00            
ATOM   3438  C3  BGLCX   2      79.800  45.660  60.400  0.00  0.00            
ATOM   3439  H3  BGLCX   2      80.820  45.620  59.940  0.00  0.00            
ATOM   3440  O3  BGLCX   2      79.780  47.000  60.960  0.00  0.00            
ATOM   3441  HO3 BGLCX   2      80.200  47.060  61.820  0.00  0.00            
ATOM   3442  C4  BGLCX   2      79.550  44.640  61.440  0.00  0.00            
ATOM   3443  H4  BGLCX   2      78.480  44.610  61.730  0.00  0.00            
ATOM   3444  O4  BGLCX   2      80.370  44.700  62.580  0.00  0.00            
ATOM   3445  HO4 BGLCX   2      81.300  44.640  62.340  0.00  0.00            
ATOM   3446  C6  BGLCX   2      79.840  42.150  61.660  0.00  0.00            
ATOM   3447  H61 BGLCX   2      80.420  42.240  62.600  0.00  0.00            
ATOM   3448  H62 BGLCX   2      78.780  42.070  62.000  0.00  0.00            
ATOM   3449  O6  BGLCX   2      80.180  40.900  61.000  0.00  0.00            
ATOM   3450  HO6 BGLCX   2      79.490  40.730  60.350  0.00  0.00            
ATOM   3451  C1  DOPAX   1      63.780  11.340  55.710  0.00  0.00            
ATOM   3452  HA  DOPAX   1      63.190  12.170  56.150  0.00  0.00            
ATOM   3453  HB  DOPAX   1      64.690  11.210  56.330  0.00  0.00            
ATOM   3454  C2  DOPAX   1      64.190  11.780  54.240  0.00  0.00            
ATOM   3455  HS  DOPAX   1      64.730  10.910  53.810  0.00  0.00            
ATOM   3456  O21 DOPAX   1      64.850  13.070  54.340  0.00  0.00            
ATOM   3457  C21 DOPAX   1      66.130  12.840  54.560  0.00  0.00            
ATOM   3458  O22 DOPAX   1      66.640  11.740  54.780  0.00  0.00            
ATOM   3459  C22 DOPAX   1      66.920  14.140  54.540  0.00  0.00            
ATOM   3460  H2R DOPAX   1      67.880  13.970  54.000  0.00  0.00            
ATOM   3461  H2S DOPAX   1      67.060  14.490  55.590  0.00  0.00            
ATOM   3462  C3  DOPAX   1      62.940  11.950  53.400  0.00  0.00            
ATOM   3463  HX  DOPAX   1      62.220  12.610  53.930  0.00  0.00            
ATOM   3464  HY  DOPAX   1      62.500  10.960  53.190  0.00  0.00            
ATOM   3465  O31 DOPAX   1      63.300  12.690  52.170  0.00  0.00            
ATOM   3466  C31 DOPAX   1      62.330  12.810  51.340  0.00  0.00            
ATOM   3467  O32 DOPAX   1      61.170  12.540  51.470  0.00  0.00            
ATOM   3468  C32 DOPAX   1      63.030  13.190  50.020  0.00  0.00            
ATOM   3469  H2X DOPAX   1      62.310  13.260  49.170  0.00  0.00            
ATOM   3470  H2Y DOPAX   1      63.650  12.330  49.660  0.00  0.00            
ATOM   3471  C23 DOPAX   1      66.180  15.310  53.840  0.00  0.00            
ATOM   3472  H3R DOPAX   1      65.470  15.780  54.560  0.00  0.00            
ATOM   3473  H3S DOPAX   1      65.650  15.080  52.890  0.00  0.00            
ATOM   3474  C24 DOPAX   1      67.190  16.510  53.510  0.00  0.00            
ATOM   3475  H4R DOPAX   1      68.010  16.560  54.260  0.00  0.00            
ATOM   3476  H4S DOPAX   1      66.540  17.400  53.590  0.00  0.00            
ATOM   3477  C25 DOPAX   1      67.740  16.480  52.070  0.00  0.00            
ATOM   3478  H5R DOPAX   1      68.110  15.450  51.890  0.00  0.00            
ATOM   3479  H5S DOPAX   1      68.640  17.140  52.020  0.00  0.00            
ATOM   3480  C26 DOPAX   1      66.800  16.980  50.970  0.00  0.00            
ATOM   3481  H6R DOPAX   1      66.410  17.980  51.250  0.00  0.00            
ATOM   3482  H6S DOPAX   1      65.980  16.270  50.760  0.00  0.00            
ATOM   3483  C27 DOPAX   1      67.600  17.150  49.630  0.00  0.00            
ATOM   3484  H7R DOPAX   1      67.910  16.110  49.380  0.00  0.00            
ATOM   3485  H7S DOPAX   1      68.610  17.600  49.760  0.00  0.00            
ATOM   3486  C28 DOPAX   1      66.710  17.850  48.610  0.00  0.00            
ATOM   3487  H8R DOPAX   1      66.570  18.930  48.840  0.00  0.00            
ATOM   3488  H8S DOPAX   1      65.710  17.380  48.630  0.00  0.00            
ATOM   3489  C29 DOPAX   1      67.470  17.680  47.240  0.00  0.00            
ATOM   3490  H9R DOPAX   1      68.360  18.310  47.110  0.00  0.00            
ATOM   3491 C210 DOPAX   1      67.170  16.800  46.310  0.00  0.00            
ATOM   3492 H10R DOPAX   1      67.780  16.740  45.400  0.00  0.00            
ATOM   3493 C211 DOPAX   1      66.020  15.790  46.270  0.00  0.00            
ATOM   3494 H11R DOPAX   1      65.440  15.840  45.320  0.00  0.00            
ATOM   3495 H11S DOPAX   1      65.230  15.950  47.030  0.00  0.00            
ATOM   3496 C212 DOPAX   1      66.530  14.320  46.390  0.00  0.00            
ATOM   3497 H12R DOPAX   1      67.460  14.130  45.810  0.00  0.00            
ATOM   3498 H12S DOPAX   1      65.740  13.680  45.940  0.00  0.00            
ATOM   3499 C213 DOPAX   1      66.920  13.940  47.850  0.00  0.00            
ATOM   3500 H13R DOPAX   1      66.330  14.580  48.530  0.00  0.00            
ATOM   3501 H13S DOPAX   1      67.960  14.260  48.100  0.00  0.00            
ATOM   3502 C214 DOPAX   1      66.690  12.480  48.180  0.00  0.00            
ATOM   3503 H14R DOPAX   1      67.330  11.900  47.480  0.00  0.00            
ATOM   3504 H14S DOPAX   1      65.640  12.190  47.990  0.00  0.00            
ATOM   3505 C215 DOPAX   1      66.960  12.060  49.630  0.00  0.00            
ATOM   3506 H15R DOPAX   1      67.250  10.990  49.620  0.00  0.00            
ATOM   3507 H15S DOPAX   1      66.160  12.160  50.390  0.00  0.00            
ATOM   3508 C216 DOPAX   1      68.090  12.860  50.230  0.00  0.00            
ATOM   3509 H16R DOPAX   1      67.640  13.830  50.540  0.00  0.00            
ATOM   3510 H16S DOPAX   1      68.940  13.030  49.530  0.00  0.00            
ATOM   3511 C217 DOPAX   1      68.630  12.160  51.520  0.00  0.00            
ATOM   3512 H17R DOPAX   1      67.730  11.620  51.890  0.00  0.00            
ATOM   3513 H17S DOPAX   1      68.840  13.000  52.220  0.00  0.00            
ATOM   3514 C218 DOPAX   1      69.670  11.100  51.270  0.00  0.00            
ATOM   3515 H18R DOPAX   1      70.700  11.460  51.080  0.00  0.00            
ATOM   3516 H18S DOPAX   1      69.280  10.370  50.530  0.00  0.00            
ATOM   3517 H18T DOPAX   1      69.810  10.510  52.200  0.00  0.00            
ATOM   3518  C33 DOPAX   1      63.790  14.520  50.000  0.00  0.00            
ATOM   3519  H3X DOPAX   1      64.340  14.680  49.050  0.00  0.00            
ATOM   3520  H3Y DOPAX   1      64.510  14.520  50.850  0.00  0.00            
ATOM   3521  C34 DOPAX   1      62.790  15.700  50.180  0.00  0.00            
ATOM   3522  H4X DOPAX   1      62.110  15.520  51.040  0.00  0.00            
ATOM   3523  H4Y DOPAX   1      63.530  16.480  50.460  0.00  0.00            
ATOM   3524  C35 DOPAX   1      61.820  15.990  48.970  0.00  0.00            
ATOM   3525  H5X DOPAX   1      61.260  16.930  49.150  0.00  0.00            
ATOM   3526  H5Y DOPAX   1      61.080  15.170  48.970  0.00  0.00            
ATOM   3527  C36 DOPAX   1      62.500  16.240  47.580  0.00  0.00            
ATOM   3528  H6X DOPAX   1      63.470  16.790  47.660  0.00  0.00            
ATOM   3529  H6Y DOPAX   1      62.850  15.280  47.150  0.00  0.00            
ATOM   3530  C37 DOPAX   1      61.620  16.960  46.670  0.00  0.00            
ATOM   3531  H7X DOPAX   1      60.630  16.450  46.800  0.00  0.00            
ATOM   3532  H7Y DOPAX   1      61.450  17.990  47.050  0.00  0.00            
ATOM   3533  C38 DOPAX   1      62.200  16.910  45.240  0.00  0.00            
ATOM   3534  H8X DOPAX   1      63.270  17.210  45.230  0.00  0.00            
ATOM   3535  H8Y DOPAX   1      62.270  15.860  44.900  0.00  0.00            
ATOM   3536  C39 DOPAX   1      61.440  17.830  44.380  0.00  0.00            
ATOM   3537  H9X DOPAX   1      61.750  18.880  44.440  0.00  0.00            
ATOM   3538 C310 DOPAX   1      60.390  17.460  43.510  0.00  0.00            
ATOM   3539 H10X DOPAX   1      59.890  18.310  43.020  0.00  0.00            
ATOM   3540 C311 DOPAX   1      59.840  16.070  43.150  0.00  0.00            
ATOM   3541 H11X DOPAX   1      58.840  15.870  43.590  0.00  0.00            
ATOM   3542 H11Y DOPAX   1      60.470  15.350  43.700  0.00  0.00            
ATOM   3543 C312 DOPAX   1      59.780  15.690  41.670  0.00  0.00            
ATOM   3544 H12X DOPAX   1      59.130  16.400  41.110  0.00  0.00            
ATOM   3545 H12Y DOPAX   1      59.430  14.650  41.490  0.00  0.00            
ATOM   3546 C313 DOPAX   1      61.160  15.680  40.910  0.00  0.00            
ATOM   3547 H13X DOPAX   1      62.000  15.480  41.610  0.00  0.00            
ATOM   3548 H13Y DOPAX   1      61.170  14.820  40.210  0.00  0.00            
ATOM   3549 C314 DOPAX   1      61.470  16.930  40.200  0.00  0.00            
ATOM   3550 H14X DOPAX   1      61.460  17.850  40.820  0.00  0.00            
ATOM   3551 H14Y DOPAX   1      60.660  17.120  39.470  0.00  0.00            
ATOM   3552 C315 DOPAX   1      62.770  16.880  39.420  0.00  0.00            
ATOM   3553 H15X DOPAX   1      63.560  16.480  40.080  0.00  0.00            
ATOM   3554 H15Y DOPAX   1      62.830  16.100  38.630  0.00  0.00            
ATOM   3555 C316 DOPAX   1      63.190  18.310  38.840  0.00  0.00            
ATOM   3556 H16X DOPAX   1      64.280  18.310  38.610  0.00  0.00            
ATOM   3557 H16Y DOPAX   1      63.050  19.020  39.680  0.00  0.00            
ATOM   3558 C317 DOPAX   1      62.300  18.850  37.630  0.00  0.00            
ATOM   3559 H17X DOPAX   1      62.070  18.000  36.960  0.00  0.00            
ATOM   3560 H17Y DOPAX   1      61.380  19.210  38.160  0.00  0.00            
ATOM   3561 C318 DOPAX   1      62.930  20.060  36.880  0.00  0.00            
ATOM   3562 H18X DOPAX   1      62.120  20.500  36.260  0.00  0.00            
ATOM   3563 H18Y DOPAX   1      63.300  20.760  37.660  0.00  0.00            
ATOM   3564 H18Z DOPAX   1      63.790  19.750  36.240  0.00  0.00            
ATOM   3565  C1  BGLCX   2      62.480   9.880  57.010  0.00  0.00            
ATOM   3566  H1  BGLCX   2      62.110  10.780  57.560  0.00  0.00            
ATOM   3567  O1  BGLCX   2      63.030  10.170  55.720  0.00  0.00            
ATOM   3568  C5  BGLCX   2      62.850   8.790  59.040  0.00  0.00            
ATOM   3569  H5  BGLCX   2      62.550   9.790  59.440  0.00  0.00            
ATOM   3570  O5  BGLCX   2      63.360   8.970  57.740  0.00  0.00            
ATOM   3571  C2  BGLCX   2      61.240   8.970  56.710  0.00  0.00            
ATOM   3572  H2  BGLCX   2      61.550   8.050  56.170  0.00  0.00            
ATOM   3573  O2  BGLCX   2      60.240   9.630  55.900  0.00  0.00            
ATOM   3574  HO2 BGLCX   2      60.020   9.110  55.120  0.00  0.00            
ATOM   3575  C3  BGLCX   2      60.580   8.480  57.960  0.00  0.00            
ATOM   3576  H3  BGLCX   2      60.150   9.340  58.510  0.00  0.00            
ATOM   3577  O3  BGLCX   2      59.550   7.630  57.680  0.00  0.00            
ATOM   3578  HO3 BGLCX   2      58.820   8.240  57.540  0.00  0.00            
ATOM   3579  C4  BGLCX   2      61.650   7.900  58.930  0.00  0.00            
ATOM   3580  H4  BGLCX   2      61.900   6.890  58.520  0.00  0.00            
ATOM   3581  O4  BGLCX   2      60.980   7.630  60.180  0.00  0.00            
ATOM   3582  HO4 BGLCX   2      61.320   6.830  60.590  0.00  0.00            
ATOM   3583  C6  BGLCX   2      63.970   8.260  59.840  0.00  0.00            
ATOM   3584  H61 BGLCX   2      63.580   7.840  60.790  0.00  0.00            
ATOM   3585  H62 BGLCX   2      64.480   7.350  59.450  0.00  0.00            
ATOM   3586  O6  BGLCX   2      64.910   9.310  60.050  0.00  0.00            
ATOM   3587  HO6 BGLCX   2      65.790   9.110  59.720  0.00  0.00            
ATOM   3588  C1  DOPAX   1      20.970  26.380  59.070  0.00  0.00            
ATOM   3589  HA  DOPAX   1      21.630  26.280  59.970  0.00  0.00            
ATOM   3590  HB  DOPAX   1      20.390  25.440  58.950  0.00  0.00            
ATOM   3591  C2  DOPAX   1      21.810  26.740  57.740  0.00  0.00            
ATOM   3592  HS  DOPAX   1      21.030  27.030  57.010  0.00  0.00            
ATOM   3593  O21 DOPAX   1      22.530  25.610  57.290  0.00  0.00            
ATOM   3594  C21 DOPAX   1      21.930  24.720  56.550  0.00  0.00            
ATOM   3595  O22 DOPAX   1      20.820  24.870  56.140  0.00  0.00            
ATOM   3596  C22 DOPAX   1      22.850  23.630  56.050  0.00  0.00            
ATOM   3597  H2R DOPAX   1      22.470  22.600  56.190  0.00  0.00            
ATOM   3598  H2S DOPAX   1      23.860  23.630  56.520  0.00  0.00            
ATOM   3599  C3  DOPAX   1      22.790  27.960  57.770  0.00  0.00            
ATOM   3600  HX  DOPAX   1      23.410  27.990  58.690  0.00  0.00            
ATOM   3601  HY  DOPAX   1      22.140  28.860  57.760  0.00  0.00            
ATOM   3602  O31 DOPAX   1      23.630  28.060  56.660  0.00  0.00            
ATOM   3603  C31 DOPAX   1      23.330  28.750  55.590  0.00  0.00            
ATOM   3604  O32 DOPAX   1      22.250  29.270  55.340  0.00  0.00            
ATOM   3605  C32 DOPAX   1      24.510  28.620  54.600  0.00  0.00            
ATOM   3606  H2X DOPAX   1      24.650  27.530  54.390  0.00  0.00            
ATOM   3607  H2Y DOPAX   1      25.480  28.930  55.060  0.00  0.00            
ATOM   3608  C23 DOPAX   1      23.240  23.920  54.500  0.00  0.00            
ATOM   3609  H3R DOPAX   1      24.020  24.710  54.580  0.00  0.00            
ATOM   3610  H3S DOPAX   1      22.370  24.270  53.910  0.00  0.00            
ATOM   3611  C24 DOPAX   1      23.780  22.700  53.800  0.00  0.00            
ATOM   3612  H4R DOPAX   1      23.790  22.900  52.710  0.00  0.00            
ATOM   3613  H4S DOPAX   1      23.090  21.840  53.960  0.00  0.00            
ATOM   3614  C25 DOPAX   1      25.210  22.310  54.190  0.00  0.00            
ATOM   3615  H5R DOPAX   1      25.290  22.110  55.290  0.00  0.00            
ATOM   3616  H5S DOPAX   1      25.930  23.150  54.150  0.00  0.00            
ATOM   3617  C26 DOPAX   1      25.880  21.310  53.260  0.00  0.00            
ATOM   3618  H6R DOPAX   1      26.960  21.320  53.510  0.00  0.00            
ATOM   3619  H6S DOPAX   1      25.880  21.660  52.200  0.00  0.00            
ATOM   3620  C27 DOPAX   1      25.160  19.950  53.270  0.00  0.00            
ATOM   3621  H7R DOPAX   1      24.440  19.910  52.430  0.00  0.00            
ATOM   3622  H7S DOPAX   1      24.530  19.880  54.180  0.00  0.00            
ATOM   3623  C28 DOPAX   1      26.120  18.720  53.340  0.00  0.00            
ATOM   3624  H8R DOPAX   1      26.900  18.790  52.550  0.00  0.00            
ATOM   3625  H8S DOPAX   1      25.620  17.780  53.050  0.00  0.00            
ATOM   3626  C29 DOPAX   1      26.900  18.530  54.620  0.00  0.00            
ATOM   3627  H9R DOPAX   1      26.380  18.950  55.500  0.00  0.00            
ATOM   3628 C210 DOPAX   1      28.150  18.050  54.860  0.00  0.00            
ATOM   3629 H10R DOPAX   1      28.510  18.030  55.900  0.00  0.00            
ATOM   3630 C211 DOPAX   1      29.130  17.630  53.820  0.00  0.00            
ATOM   3631 H11R DOPAX   1      29.560  18.620  53.560  0.00  0.00            
ATOM   3632 H11S DOPAX   1      28.620  17.160  52.950  0.00  0.00            
ATOM   3633 C212 DOPAX   1      30.110  16.520  54.300  0.00  0.00            
ATOM   3634 H12R DOPAX   1      30.450  16.020  53.360  0.00  0.00            
ATOM   3635 H12S DOPAX   1      29.520  15.760  54.850  0.00  0.00            
ATOM   3636 C213 DOPAX   1      31.250  16.970  55.210  0.00  0.00            
ATOM   3637 H13R DOPAX   1      30.810  17.390  56.140  0.00  0.00            
ATOM   3638 H13S DOPAX   1      31.900  17.680  54.650  0.00  0.00            
ATOM   3639 C214 DOPAX   1      32.200  15.840  55.600  0.00  0.00            
ATOM   3640 H14R DOPAX   1      32.830  15.730  54.680  0.00  0.00            
ATOM   3641 H14S DOPAX   1      31.580  14.920  55.650  0.00  0.00            
ATOM   3642 C215 DOPAX   1      32.920  16.210  56.990  0.00  0.00            
ATOM   3643 H15R DOPAX   1      32.170  16.040  57.790  0.00  0.00            
ATOM   3644 H15S DOPAX   1      33.200  17.280  56.990  0.00  0.00            
ATOM   3645 C216 DOPAX   1      34.230  15.380  57.020  0.00  0.00            
ATOM   3646 H16R DOPAX   1      34.820  15.590  56.110  0.00  0.00            
ATOM   3647 H16S DOPAX   1      33.860  14.370  56.730  0.00  0.00            
ATOM   3648 C217 DOPAX   1      35.090  15.450  58.310  0.00  0.00            
ATOM   3649 H17R DOPAX   1      34.720  16.410  58.720  0.00  0.00            
ATOM   3650 H17S DOPAX   1      36.160  15.560  58.060  0.00  0.00            
ATOM   3651 C218 DOPAX   1      34.770  14.290  59.290  0.00  0.00            
ATOM   3652 H18R DOPAX   1      35.200  13.350  58.890  0.00  0.00            
ATOM   3653 H18S DOPAX   1      33.720  14.090  59.590  0.00  0.00            
ATOM   3654 H18T DOPAX   1      35.250  14.570  60.250  0.00  0.00            
ATOM   3655  C33 DOPAX   1      24.380  29.480  53.310  0.00  0.00            
ATOM   3656  H3X DOPAX   1      24.300  30.550  53.630  0.00  0.00            
ATOM   3657  H3Y DOPAX   1      23.370  29.320  52.890  0.00  0.00            
ATOM   3658  C34 DOPAX   1      25.510  29.130  52.290  0.00  0.00            
ATOM   3659  H4X DOPAX   1      26.500  29.330  52.750  0.00  0.00            
ATOM   3660  H4Y DOPAX   1      25.480  28.050  52.050  0.00  0.00            
ATOM   3661  C35 DOPAX   1      25.380  29.950  50.890  0.00  0.00            
ATOM   3662  H5X DOPAX   1      24.330  30.170  50.580  0.00  0.00            
ATOM   3663  H5Y DOPAX   1      25.850  29.390  50.060  0.00  0.00            
ATOM   3664  C36 DOPAX   1      26.110  31.250  50.950  0.00  0.00            
ATOM   3665  H6X DOPAX   1      25.590  31.890  51.690  0.00  0.00            
ATOM   3666  H6Y DOPAX   1      27.140  31.080  51.330  0.00  0.00            
ATOM   3667  C37 DOPAX   1      26.160  31.810  49.510  0.00  0.00            
ATOM   3668  H7X DOPAX   1      26.830  31.090  48.990  0.00  0.00            
ATOM   3669  H7Y DOPAX   1      25.170  31.750  49.020  0.00  0.00            
ATOM   3670  C38 DOPAX   1      26.680  33.300  49.470  0.00  0.00            
ATOM   3671  H8X DOPAX   1      26.920  33.480  48.400  0.00  0.00            
ATOM   3672  H8Y DOPAX   1      25.780  33.900  49.710  0.00  0.00            
ATOM   3673  C39 DOPAX   1      27.830  33.770  50.390  0.00  0.00            
ATOM   3674  H9X DOPAX   1      27.630  33.740  51.470  0.00  0.00            
ATOM   3675 C310 DOPAX   1      28.930  34.360  49.920  0.00  0.00            
ATOM   3676 H10X DOPAX   1      29.660  34.700  50.680  0.00  0.00            
ATOM   3677 C311 DOPAX   1      29.430  34.410  48.510  0.00  0.00            
ATOM   3678 H11X DOPAX   1      28.630  34.470  47.740  0.00  0.00            
ATOM   3679 H11Y DOPAX   1      30.090  33.540  48.310  0.00  0.00            
ATOM   3680 C312 DOPAX   1      30.280  35.730  48.450  0.00  0.00            
ATOM   3681 H12X DOPAX   1      30.970  35.830  49.320  0.00  0.00            
ATOM   3682 H12Y DOPAX   1      29.530  36.540  48.570  0.00  0.00            
ATOM   3683 C313 DOPAX   1      31.010  35.930  47.110  0.00  0.00            
ATOM   3684 H13X DOPAX   1      31.860  35.210  47.070  0.00  0.00            
ATOM   3685 H13Y DOPAX   1      30.390  35.760  46.200  0.00  0.00            
ATOM   3686 C314 DOPAX   1      31.750  37.290  47.090  0.00  0.00            
ATOM   3687 H14X DOPAX   1      32.320  37.380  48.030  0.00  0.00            
ATOM   3688 H14Y DOPAX   1      31.020  38.130  47.070  0.00  0.00            
ATOM   3689 C315 DOPAX   1      32.680  37.430  45.880  0.00  0.00            
ATOM   3690 H15X DOPAX   1      33.540  36.730  45.920  0.00  0.00            
ATOM   3691 H15Y DOPAX   1      32.110  37.310  44.930  0.00  0.00            
ATOM   3692 C316 DOPAX   1      33.160  38.910  45.640  0.00  0.00            
ATOM   3693 H16X DOPAX   1      34.010  38.930  44.920  0.00  0.00            
ATOM   3694 H16Y DOPAX   1      33.560  39.250  46.620  0.00  0.00            
ATOM   3695 C317 DOPAX   1      32.020  39.780  45.090  0.00  0.00            
ATOM   3696 H17X DOPAX   1      31.370  39.120  44.480  0.00  0.00            
ATOM   3697 H17Y DOPAX   1      31.340  40.080  45.920  0.00  0.00            
ATOM   3698 C318 DOPAX   1      32.560  41.120  44.460  0.00  0.00            
ATOM   3699 H18X DOPAX   1      33.110  40.900  43.520  0.00  0.00            
ATOM   3700 H18Y DOPAX   1      31.730  41.790  44.150  0.00  0.00            
ATOM   3701 H18Z DOPAX   1      33.280  41.630  45.130  0.00  0.00            
ATOM   3702  C1  BGLCX   2      19.400  27.200  60.550  0.00  0.00            
ATOM   3703  H1  BGLCX   2      20.160  27.300  61.350  0.00  0.00            
ATOM   3704  O1  BGLCX   2      20.010  27.350  59.290  0.00  0.00            
ATOM   3705  C5  BGLCX   2      18.010  25.630  61.700  0.00  0.00            
ATOM   3706  H5  BGLCX   2      18.600  26.030  62.560  0.00  0.00            
ATOM   3707  O5  BGLCX   2      18.790  25.920  60.530  0.00  0.00            
ATOM   3708  C2  BGLCX   2      18.290  28.280  60.510  0.00  0.00            
ATOM   3709  H2  BGLCX   2      17.790  28.200  59.520  0.00  0.00            
ATOM   3710  O2  BGLCX   2      18.850  29.540  60.620  0.00  0.00            
ATOM   3711  HO2 BGLCX   2      19.400  29.580  59.840  0.00  0.00            
ATOM   3712  C3  BGLCX   2      17.190  28.050  61.580  0.00  0.00            
ATOM   3713  H3  BGLCX   2      17.600  28.370  62.570  0.00  0.00            
ATOM   3714  O3  BGLCX   2      16.110  28.930  61.330  0.00  0.00            
ATOM   3715  HO3 BGLCX   2      16.190  29.750  61.820  0.00  0.00            
ATOM   3716  C4  BGLCX   2      16.850  26.610  61.700  0.00  0.00            
ATOM   3717  H4  BGLCX   2      16.240  26.240  60.850  0.00  0.00            
ATOM   3718  O4  BGLCX   2      16.000  26.430  62.940  0.00  0.00            
ATOM   3719  HO4 BGLCX   2      15.120  26.120  62.720  0.00  0.00            
ATOM   3720  C6  BGLCX   2      17.720  24.130  61.860  0.00  0.00            
ATOM   3721  H61 BGLCX   2      16.820  24.020  62.510  0.00  0.00            
ATOM   3722  H62 BGLCX   2      17.390  23.650  60.920  0.00  0.00            
ATOM   3723  O6  BGLCX   2      18.800  23.450  62.490  0.00  0.00            
ATOM   3724  HO6 BGLCX   2      18.420  23.200  63.330  0.00  0.00            
ATOM   3725  C1  DOPAX   1      93.690  60.650  58.270  0.00  0.00            
ATOM   3726  HA  DOPAX   1      94.730  61.020  58.160  0.00  0.00            
ATOM   3727  HB  DOPAX   1      93.580  59.760  58.930  0.00  0.00            
ATOM   3728  C2  DOPAX   1      93.300  60.060  56.850  0.00  0.00            
ATOM   3729  HS  DOPAX   1      92.270  59.660  56.880  0.00  0.00            
ATOM   3730  O21 DOPAX   1      94.250  59.050  56.540  0.00  0.00            
ATOM   3731  C21 DOPAX   1      93.800  57.850  56.760  0.00  0.00            
ATOM   3732  O22 DOPAX   1      92.980  57.550  57.640  0.00  0.00            
ATOM   3733  C22 DOPAX   1      94.410  56.830  55.830  0.00  0.00            
ATOM   3734  H2R DOPAX   1      94.240  55.830  56.300  0.00  0.00            
ATOM   3735  H2S DOPAX   1      95.510  57.000  55.850  0.00  0.00            
ATOM   3736  C3  DOPAX   1      93.270  61.210  55.690  0.00  0.00            
ATOM   3737  HX  DOPAX   1      94.210  61.790  55.820  0.00  0.00            
ATOM   3738  HY  DOPAX   1      92.390  61.840  55.910  0.00  0.00            
ATOM   3739  O31 DOPAX   1      93.180  60.740  54.320  0.00  0.00            
ATOM   3740  C31 DOPAX   1      91.980  60.290  53.880  0.00  0.00            
ATOM   3741  O32 DOPAX   1      91.060  60.000  54.610  0.00  0.00            
ATOM   3742  C32 DOPAX   1      92.020  60.060  52.350  0.00  0.00            
ATOM   3743  H2X DOPAX   1      93.070  59.940  52.020  0.00  0.00            
ATOM   3744  H2Y DOPAX   1      91.590  60.980  51.890  0.00  0.00            
ATOM   3745  C23 DOPAX   1      93.760  56.860  54.420  0.00  0.00            
ATOM   3746  H3R DOPAX   1      93.870  57.820  53.870  0.00  0.00            
ATOM   3747  H3S DOPAX   1      92.680  56.680  54.590  0.00  0.00            
ATOM   3748  C24 DOPAX   1      94.240  55.660  53.610  0.00  0.00            
ATOM   3749  H4R DOPAX   1      93.780  54.770  54.080  0.00  0.00            
ATOM   3750  H4S DOPAX   1      95.340  55.550  53.760  0.00  0.00            
ATOM   3751  C25 DOPAX   1      94.010  55.890  52.110  0.00  0.00            
ATOM   3752  H5R DOPAX   1      93.150  56.540  51.860  0.00  0.00            
ATOM   3753  H5S DOPAX   1      93.800  54.920  51.600  0.00  0.00            
ATOM   3754  C26 DOPAX   1      95.210  56.580  51.540  0.00  0.00            
ATOM   3755  H6R DOPAX   1      95.990  55.830  51.770  0.00  0.00            
ATOM   3756  H6S DOPAX   1      95.460  57.530  52.070  0.00  0.00            
ATOM   3757  C27 DOPAX   1      95.130  57.000  50.090  0.00  0.00            
ATOM   3758  H7R DOPAX   1      94.380  57.800  49.960  0.00  0.00            
ATOM   3759  H7S DOPAX   1      94.840  56.170  49.400  0.00  0.00            
ATOM   3760  C28 DOPAX   1      96.540  57.380  49.620  0.00  0.00            
ATOM   3761  H8R DOPAX   1      96.580  57.110  48.540  0.00  0.00            
ATOM   3762  H8S DOPAX   1      97.190  56.620  50.110  0.00  0.00            
ATOM   3763  C29 DOPAX   1      97.010  58.790  49.630  0.00  0.00            
ATOM   3764  H9R DOPAX   1      97.600  59.180  50.480  0.00  0.00            
ATOM   3765 C210 DOPAX   1      96.710  59.580  48.570  0.00  0.00            
ATOM   3766 H10R DOPAX   1      96.940  60.660  48.580  0.00  0.00            
ATOM   3767 C211 DOPAX   1      96.070  59.100  47.260  0.00  0.00            
ATOM   3768 H11R DOPAX   1      95.070  58.630  47.400  0.00  0.00            
ATOM   3769 H11S DOPAX   1      96.810  58.420  46.780  0.00  0.00            
ATOM   3770 C212 DOPAX   1      95.850  60.320  46.370  0.00  0.00            
ATOM   3771 H12R DOPAX   1      96.790  60.900  46.240  0.00  0.00            
ATOM   3772 H12S DOPAX   1      95.190  61.030  46.910  0.00  0.00            
ATOM   3773 C213 DOPAX   1      95.230  60.010  44.990  0.00  0.00            
ATOM   3774 H13R DOPAX   1      94.900  58.950  45.010  0.00  0.00            
ATOM   3775 H13S DOPAX   1      96.000  60.190  44.210  0.00  0.00            
ATOM   3776 C214 DOPAX   1      94.050  60.910  44.580  0.00  0.00            
ATOM   3777 H14R DOPAX   1      94.320  61.980  44.580  0.00  0.00            
ATOM   3778 H14S DOPAX   1      93.190  60.770  45.270  0.00  0.00            
ATOM   3779 C215 DOPAX   1      93.460  60.540  43.170  0.00  0.00            
ATOM   3780 H15R DOPAX   1      92.560  61.150  42.950  0.00  0.00            
ATOM   3781 H15S DOPAX   1      93.200  59.460  43.150  0.00  0.00            
ATOM   3782 C216 DOPAX   1      94.450  60.740  42.040  0.00  0.00            
ATOM   3783 H16R DOPAX   1      95.370  60.120  42.070  0.00  0.00            
ATOM   3784 H16S DOPAX   1      94.820  61.780  42.170  0.00  0.00            
ATOM   3785 C217 DOPAX   1      93.890  60.560  40.620  0.00  0.00            
ATOM   3786 H17R DOPAX   1      93.060  61.280  40.500  0.00  0.00            
ATOM   3787 H17S DOPAX   1      93.500  59.530  40.460  0.00  0.00            
ATOM   3788 C218 DOPAX   1      94.950  60.940  39.540  0.00  0.00            
ATOM   3789 H18R DOPAX   1      95.850  60.310  39.740  0.00  0.00            
ATOM   3790 H18S DOPAX   1      95.160  62.030  39.630  0.00  0.00            
ATOM   3791 H18T DOPAX   1      94.600  60.810  38.500  0.00  0.00            
ATOM   3792  C33 DOPAX   1      91.190  58.790  51.830  0.00  0.00            
ATOM   3793  H3X DOPAX   1      90.220  58.900  52.360  0.00  0.00            
ATOM   3794  H3Y DOPAX   1      91.660  57.830  52.130  0.00  0.00            
ATOM   3795  C34 DOPAX   1      90.880  58.770  50.350  0.00  0.00            
ATOM   3796  H4X DOPAX   1      90.290  59.610  49.920  0.00  0.00            
ATOM   3797  H4Y DOPAX   1      91.780  58.780  49.710  0.00  0.00            
ATOM   3798  C35 DOPAX   1      90.180  57.490  49.840  0.00  0.00            
ATOM   3799  H5X DOPAX   1      91.010  56.750  49.850  0.00  0.00            
ATOM   3800  H5Y DOPAX   1      89.800  57.700  48.820  0.00  0.00            
ATOM   3801  C36 DOPAX   1      88.910  57.130  50.750  0.00  0.00            
ATOM   3802  H6X DOPAX   1      89.190  56.910  51.810  0.00  0.00            
ATOM   3803  H6Y DOPAX   1      88.280  58.040  50.840  0.00  0.00            
ATOM   3804  C37 DOPAX   1      87.970  56.090  50.120  0.00  0.00            
ATOM   3805  H7X DOPAX   1      88.440  55.090  50.090  0.00  0.00            
ATOM   3806  H7Y DOPAX   1      87.140  56.090  50.850  0.00  0.00            
ATOM   3807  C38 DOPAX   1      87.250  56.440  48.810  0.00  0.00            
ATOM   3808  H8X DOPAX   1      86.990  57.520  48.780  0.00  0.00            
ATOM   3809  H8Y DOPAX   1      88.080  56.340  48.080  0.00  0.00            
ATOM   3810  C39 DOPAX   1      86.210  55.470  48.380  0.00  0.00            
ATOM   3811  H9X DOPAX   1      86.080  54.480  48.840  0.00  0.00            
ATOM   3812 C310 DOPAX   1      85.220  55.730  47.520  0.00  0.00            
ATOM   3813 H10X DOPAX   1      84.380  55.030  47.420  0.00  0.00            
ATOM   3814 C311 DOPAX   1      84.950  57.000  46.760  0.00  0.00            
ATOM   3815 H11X DOPAX   1      85.740  57.730  47.040  0.00  0.00            
ATOM   3816 H11Y DOPAX   1      83.970  57.390  47.110  0.00  0.00            
ATOM   3817 C312 DOPAX   1      85.020  56.910  45.230  0.00  0.00            
ATOM   3818 H12X DOPAX   1      84.860  55.880  44.850  0.00  0.00            
ATOM   3819 H12Y DOPAX   1      86.070  57.050  44.880  0.00  0.00            
ATOM   3820 C313 DOPAX   1      84.060  57.730  44.440  0.00  0.00            
ATOM   3821 H13X DOPAX   1      83.080  57.970  44.910  0.00  0.00            
ATOM   3822 H13Y DOPAX   1      84.620  58.690  44.350  0.00  0.00            
ATOM   3823 C314 DOPAX   1      83.900  57.130  43.040  0.00  0.00            
ATOM   3824 H14X DOPAX   1      83.480  56.110  42.900  0.00  0.00            
ATOM   3825 H14Y DOPAX   1      84.820  57.130  42.420  0.00  0.00            
ATOM   3826 C315 DOPAX   1      82.920  58.010  42.320  0.00  0.00            
ATOM   3827 H15X DOPAX   1      81.950  57.920  42.850  0.00  0.00            
ATOM   3828 H15Y DOPAX   1      83.210  59.080  42.300  0.00  0.00            
ATOM   3829 C316 DOPAX   1      82.740  57.640  40.860  0.00  0.00            
ATOM   3830 H16X DOPAX   1      82.390  56.590  40.780  0.00  0.00            
ATOM   3831 H16Y DOPAX   1      83.670  57.820  40.280  0.00  0.00            
ATOM   3832 C317 DOPAX   1      81.590  58.530  40.260  0.00  0.00            
ATOM   3833 H17X DOPAX   1      80.640  58.160  40.720  0.00  0.00            
ATOM   3834 H17Y DOPAX   1      81.750  59.590  40.570  0.00  0.00            
ATOM   3835 C318 DOPAX   1      81.530  58.440  38.750  0.00  0.00            
ATOM   3836 H18X DOPAX   1      80.550  58.790  38.370  0.00  0.00            
ATOM   3837 H18Y DOPAX   1      82.320  59.020  38.220  0.00  0.00            
ATOM   3838 H18Z DOPAX   1      81.590  57.350  38.530  0.00  0.00            
ATOM   3839  C1  BGLCX   2      91.560  61.080  59.080  0.00  0.00            
ATOM   3840  H1  BGLCX   2      91.740  60.290  59.840  0.00  0.00            
ATOM   3841  O1  BGLCX   2      92.780  61.660  58.690  0.00  0.00            
ATOM   3842  C5  BGLCX   2      89.570  60.100  58.460  0.00  0.00            
ATOM   3843  H5  BGLCX   2      89.830  59.330  59.230  0.00  0.00            
ATOM   3844  O5  BGLCX   2      90.730  60.730  57.960  0.00  0.00            
ATOM   3845  C2  BGLCX   2      90.810  62.160  59.820  0.00  0.00            
ATOM   3846  H2  BGLCX   2      90.700  63.060  59.180  0.00  0.00            
ATOM   3847  O2  BGLCX   2      91.520  62.720  60.980  0.00  0.00            
ATOM   3848  HO2 BGLCX   2      90.780  63.160  61.400  0.00  0.00            
ATOM   3849  C3  BGLCX   2      89.470  61.740  60.220  0.00  0.00            
ATOM   3850  H3  BGLCX   2      89.650  60.940  60.980  0.00  0.00            
ATOM   3851  O3  BGLCX   2      88.720  62.810  60.890  0.00  0.00            
ATOM   3852  HO3 BGLCX   2      88.680  63.600  60.350  0.00  0.00            
ATOM   3853  C4  BGLCX   2      88.630  61.100  59.110  0.00  0.00            
ATOM   3854  H4  BGLCX   2      88.260  61.950  58.490  0.00  0.00            
ATOM   3855  O4  BGLCX   2      87.490  60.440  59.720  0.00  0.00            
ATOM   3856  HO4 BGLCX   2      86.780  60.500  59.080  0.00  0.00            
ATOM   3857  C6  BGLCX   2      88.880  59.480  57.240  0.00  0.00            
ATOM   3858  H61 BGLCX   2      87.990  58.930  57.610  0.00  0.00            
ATOM   3859  H62 BGLCX   2      88.560  60.340  56.610  0.00  0.00            
ATOM   3860  O6  BGLCX   2      89.670  58.600  56.480  0.00  0.00            
ATOM   3861  HO6 BGLCX   2      90.380  59.110  56.070  0.00  0.00            
ATOM   3862  C1  DOPAX   1      41.670 -16.230  61.380  0.00  0.00            
ATOM   3863  HA  DOPAX   1      40.860 -15.660  61.900  0.00  0.00            
ATOM   3864  HB  DOPAX   1      42.360 -16.360  62.240  0.00  0.00            
ATOM   3865  C2  DOPAX   1      42.390 -15.430  60.260  0.00  0.00            
ATOM   3866  HS  DOPAX   1      43.310 -16.020  60.040  0.00  0.00            
ATOM   3867  O21 DOPAX   1      42.710 -14.040  60.590  0.00  0.00            
ATOM   3868  C21 DOPAX   1      43.550 -13.760  61.630  0.00  0.00            
ATOM   3869  O22 DOPAX   1      44.160 -14.570  62.270  0.00  0.00            
ATOM   3870  C22 DOPAX   1      43.510 -12.220  61.740  0.00  0.00            
ATOM   3871  H2R DOPAX   1      44.310 -11.950  62.460  0.00  0.00            
ATOM   3872  H2S DOPAX   1      42.520 -11.980  62.160  0.00  0.00            
ATOM   3873  C3  DOPAX   1      41.480 -15.390  58.990  0.00  0.00            
ATOM   3874  HX  DOPAX   1      40.520 -15.030  59.420  0.00  0.00            
ATOM   3875  HY  DOPAX   1      41.180 -16.370  58.550  0.00  0.00            
ATOM   3876  O31 DOPAX   1      41.910 -14.400  58.010  0.00  0.00            
ATOM   3877  C31 DOPAX   1      42.980 -14.710  57.260  0.00  0.00            
ATOM   3878  O32 DOPAX   1      43.500 -15.830  57.250  0.00  0.00            
ATOM   3879  C32 DOPAX   1      43.440 -13.410  56.490  0.00  0.00            
ATOM   3880  H2X DOPAX   1      44.320 -12.970  57.010  0.00  0.00            
ATOM   3881  H2Y DOPAX   1      42.610 -12.680  56.560  0.00  0.00            
ATOM   3882  C23 DOPAX   1      43.550 -11.380  60.430  0.00  0.00            
ATOM   3883  H3R DOPAX   1      42.630 -11.540  59.830  0.00  0.00            
ATOM   3884  H3S DOPAX   1      44.370 -11.840  59.850  0.00  0.00            
ATOM   3885  C24 DOPAX   1      43.740  -9.910  60.780  0.00  0.00            
ATOM   3886  H4R DOPAX   1      44.610  -9.910  61.470  0.00  0.00            
ATOM   3887  H4S DOPAX   1      42.880  -9.520  61.370  0.00  0.00            
ATOM   3888  C25 DOPAX   1      44.130  -9.150  59.500  0.00  0.00            
ATOM   3889  H5R DOPAX   1      45.130  -9.510  59.170  0.00  0.00            
ATOM   3890  H5S DOPAX   1      44.180  -8.100  59.840  0.00  0.00            
ATOM   3891  C26 DOPAX   1      43.100  -9.230  58.380  0.00  0.00            
ATOM   3892  H6R DOPAX   1      42.100  -9.360  58.840  0.00  0.00            
ATOM   3893  H6S DOPAX   1      43.410 -10.090  57.760  0.00  0.00            
ATOM   3894  C27 DOPAX   1      43.080  -8.020  57.410  0.00  0.00            
ATOM   3895  H7R DOPAX   1      42.590  -7.130  57.840  0.00  0.00            
ATOM   3896  H7S DOPAX   1      42.620  -8.300  56.440  0.00  0.00            
ATOM   3897  C28 DOPAX   1      44.540  -7.670  57.200  0.00  0.00            
ATOM   3898  H8R DOPAX   1      45.040  -7.360  58.140  0.00  0.00            
ATOM   3899  H8S DOPAX   1      44.530  -6.700  56.640  0.00  0.00            
ATOM   3900  C29 DOPAX   1      45.420  -8.570  56.380  0.00  0.00            
ATOM   3901  H9R DOPAX   1      46.020  -9.330  56.900  0.00  0.00            
ATOM   3902 C210 DOPAX   1      45.680  -8.440  55.080  0.00  0.00            
ATOM   3903 H10R DOPAX   1      46.230  -9.140  54.420  0.00  0.00            
ATOM   3904 C211 DOPAX   1      45.030  -7.460  54.180  0.00  0.00            
ATOM   3905 H11R DOPAX   1      45.650  -6.550  54.040  0.00  0.00            
ATOM   3906 H11S DOPAX   1      44.070  -7.020  54.530  0.00  0.00            
ATOM   3907 C212 DOPAX   1      44.590  -8.220  52.870  0.00  0.00            
ATOM   3908 H12R DOPAX   1      43.960  -9.110  53.090  0.00  0.00            
ATOM   3909 H12S DOPAX   1      45.460  -8.680  52.360  0.00  0.00            
ATOM   3910 C213 DOPAX   1      43.780  -7.290  52.010  0.00  0.00            
ATOM   3911 H13R DOPAX   1      44.470  -6.440  51.830  0.00  0.00            
ATOM   3912 H13S DOPAX   1      42.850  -6.990  52.550  0.00  0.00            
ATOM   3913 C214 DOPAX   1      43.320  -8.000  50.710  0.00  0.00            
ATOM   3914 H14R DOPAX   1      44.160  -8.680  50.420  0.00  0.00            
ATOM   3915 H14S DOPAX   1      43.340  -7.130  50.020  0.00  0.00            
ATOM   3916 C215 DOPAX   1      42.000  -8.830  50.740  0.00  0.00            
ATOM   3917 H15R DOPAX   1      41.200  -8.140  51.100  0.00  0.00            
ATOM   3918 H15S DOPAX   1      42.180  -9.520  51.590  0.00  0.00            
ATOM   3919 C216 DOPAX   1      41.680  -9.620  49.490  0.00  0.00            
ATOM   3920 H16R DOPAX   1      40.960 -10.430  49.720  0.00  0.00            
ATOM   3921 H16S DOPAX   1      42.620 -10.090  49.130  0.00  0.00            
ATOM   3922 C217 DOPAX   1      41.060  -8.740  48.380  0.00  0.00            
ATOM   3923 H17R DOPAX   1      41.790  -7.920  48.220  0.00  0.00            
ATOM   3924 H17S DOPAX   1      40.090  -8.370  48.770  0.00  0.00            
ATOM   3925 C218 DOPAX   1      40.860  -9.500  47.130  0.00  0.00            
ATOM   3926 H18R DOPAX   1      40.860  -8.810  46.260  0.00  0.00            
ATOM   3927 H18S DOPAX   1      39.900 -10.060  47.120  0.00  0.00            
ATOM   3928 H18T DOPAX   1      41.780 -10.120  47.050  0.00  0.00            
ATOM   3929  C33 DOPAX   1      43.720 -13.790  55.040  0.00  0.00            
ATOM   3930  H3X DOPAX   1      42.900 -14.470  54.740  0.00  0.00            
ATOM   3931  H3Y DOPAX   1      44.660 -14.350  54.850  0.00  0.00            
ATOM   3932  C34 DOPAX   1      43.790 -12.590  54.030  0.00  0.00            
ATOM   3933  H4X DOPAX   1      43.600 -13.050  53.040  0.00  0.00            
ATOM   3934  H4Y DOPAX   1      43.010 -11.820  54.170  0.00  0.00            
ATOM   3935  C35 DOPAX   1      45.130 -11.840  54.020  0.00  0.00            
ATOM   3936  H5X DOPAX   1      45.180 -11.380  55.030  0.00  0.00            
ATOM   3937  H5Y DOPAX   1      45.040 -11.030  53.260  0.00  0.00            
ATOM   3938  C36 DOPAX   1      46.450 -12.650  53.890  0.00  0.00            
ATOM   3939  H6X DOPAX   1      46.530 -13.300  54.790  0.00  0.00            
ATOM   3940  H6Y DOPAX   1      46.290 -13.330  53.020  0.00  0.00            
ATOM   3941  C37 DOPAX   1      47.730 -11.750  53.900  0.00  0.00            
ATOM   3942  H7X DOPAX   1      47.640 -10.910  53.180  0.00  0.00            
ATOM   3943  H7Y DOPAX   1      47.810 -11.340  54.930  0.00  0.00            
ATOM   3944  C38 DOPAX   1      48.910 -12.760  53.590  0.00  0.00            
ATOM   3945  H8X DOPAX   1      48.830 -13.740  54.100  0.00  0.00            
ATOM   3946  H8Y DOPAX   1      48.870 -13.100  52.530  0.00  0.00            
ATOM   3947  C39 DOPAX   1      50.250 -12.160  53.840  0.00  0.00            
ATOM   3948  H9X DOPAX   1      50.720 -12.560  54.750  0.00  0.00            
ATOM   3949 C310 DOPAX   1      50.910 -11.310  53.050  0.00  0.00            
ATOM   3950 H10X DOPAX   1      51.960 -11.080  53.300  0.00  0.00            
ATOM   3951 C311 DOPAX   1      50.400 -10.740  51.740  0.00  0.00            
ATOM   3952 H11X DOPAX   1      49.820  -9.800  51.850  0.00  0.00            
ATOM   3953 H11Y DOPAX   1      49.620 -11.430  51.360  0.00  0.00            
ATOM   3954 C312 DOPAX   1      51.460 -10.570  50.700  0.00  0.00            
ATOM   3955 H12X DOPAX   1      52.100 -11.460  50.510  0.00  0.00            
ATOM   3956 H12Y DOPAX   1      52.120  -9.740  51.030  0.00  0.00            
ATOM   3957 C313 DOPAX   1      50.810 -10.180  49.340  0.00  0.00            
ATOM   3958 H13X DOPAX   1      50.210 -10.970  48.830  0.00  0.00            
ATOM   3959 H13Y DOPAX   1      50.090  -9.350  49.440  0.00  0.00            
ATOM   3960 C314 DOPAX   1      51.860  -9.720  48.370  0.00  0.00            
ATOM   3961 H14X DOPAX   1      52.530 -10.550  48.060  0.00  0.00            
ATOM   3962 H14Y DOPAX   1      52.640  -9.030  48.750  0.00  0.00            
ATOM   3963 C315 DOPAX   1      51.250  -9.220  47.050  0.00  0.00            
ATOM   3964 H15X DOPAX   1      51.940  -9.440  46.210  0.00  0.00            
ATOM   3965 H15Y DOPAX   1      50.310  -9.740  46.770  0.00  0.00            
ATOM   3966 C316 DOPAX   1      51.050  -7.740  47.060  0.00  0.00            
ATOM   3967 H16X DOPAX   1      52.000  -7.190  46.910  0.00  0.00            
ATOM   3968 H16Y DOPAX   1      50.620  -7.360  48.010  0.00  0.00            
ATOM   3969 C317 DOPAX   1      50.180  -7.220  45.910  0.00  0.00            
ATOM   3970 H17X DOPAX   1      50.790  -7.460  45.000  0.00  0.00            
ATOM   3971 H17Y DOPAX   1      49.250  -7.810  45.790  0.00  0.00            
ATOM   3972 C318 DOPAX   1      49.840  -5.780  45.990  0.00  0.00            
ATOM   3973 H18X DOPAX   1      50.760  -5.230  46.270  0.00  0.00            
ATOM   3974 H18Y DOPAX   1      49.380  -5.310  45.090  0.00  0.00            
ATOM   3975 H18Z DOPAX   1      49.080  -5.580  46.770  0.00  0.00            
ATOM   3976  C1  BGLCX   2      40.050 -17.890  61.580  0.00  0.00            
ATOM   3977  H1  BGLCX   2      39.230 -17.150  61.520  0.00  0.00            
ATOM   3978  O1  BGLCX   2      41.240 -17.480  60.880  0.00  0.00            
ATOM   3979  C5  BGLCX   2      39.360 -18.500  63.800  0.00  0.00            
ATOM   3980  H5  BGLCX   2      38.690 -17.610  63.750  0.00  0.00            
ATOM   3981  O5  BGLCX   2      40.470 -18.260  62.890  0.00  0.00            
ATOM   3982  C2  BGLCX   2      39.410 -19.170  61.040  0.00  0.00            
ATOM   3983  H2  BGLCX   2      40.200 -19.950  61.010  0.00  0.00            
ATOM   3984  O2  BGLCX   2      38.920 -18.940  59.690  0.00  0.00            
ATOM   3985  HO2 BGLCX   2      39.100 -19.700  59.130  0.00  0.00            
ATOM   3986  C3  BGLCX   2      38.200 -19.620  61.940  0.00  0.00            
ATOM   3987  H3  BGLCX   2      37.400 -18.850  61.930  0.00  0.00            
ATOM   3988  O3  BGLCX   2      37.600 -20.760  61.400  0.00  0.00            
ATOM   3989  HO3 BGLCX   2      37.830 -21.640  61.710  0.00  0.00            
ATOM   3990  C4  BGLCX   2      38.790 -19.830  63.320  0.00  0.00            
ATOM   3991  H4  BGLCX   2      39.620 -20.560  63.220  0.00  0.00            
ATOM   3992  O4  BGLCX   2      37.870 -20.340  64.280  0.00  0.00            
ATOM   3993  HO4 BGLCX   2      37.310 -21.000  63.880  0.00  0.00            
ATOM   3994  C6  BGLCX   2      39.930 -18.520  65.200  0.00  0.00            
ATOM   3995  H61 BGLCX   2      39.180 -19.060  65.820  0.00  0.00            
ATOM   3996  H62 BGLCX   2      40.880 -19.090  65.160  0.00  0.00            
ATOM   3997  O6  BGLCX   2      40.090 -17.250  65.820  0.00  0.00            
ATOM   3998  HO6 BGLCX   2      39.290 -17.210  66.360  0.00  0.00            
ATOM   3999  C1  DOPAX   1      79.110 -10.020  52.630  0.00  0.00            
ATOM   4000  HA  DOPAX   1      80.100  -9.910  53.110  0.00  0.00            
ATOM   4001  HB  DOPAX   1      79.250 -10.660  51.720  0.00  0.00            
ATOM   4002  C2  DOPAX   1      78.700  -8.650  52.100  0.00  0.00            
ATOM   4003  HS  DOPAX   1      77.650  -8.560  51.760  0.00  0.00            
ATOM   4004  O21 DOPAX   1      79.650  -8.190  51.090  0.00  0.00            
ATOM   4005  C21 DOPAX   1      79.230  -8.100  49.870  0.00  0.00            
ATOM   4006  O22 DOPAX   1      78.090  -8.380  49.520  0.00  0.00            
ATOM   4007  C22 DOPAX   1      80.350  -7.720  48.960  0.00  0.00            
ATOM   4008  H2R DOPAX   1      81.330  -8.140  49.270  0.00  0.00            
ATOM   4009  H2S DOPAX   1      80.310  -6.610  48.930  0.00  0.00            
ATOM   4010  C3  DOPAX   1      78.510  -7.530  53.160  0.00  0.00            
ATOM   4011  HX  DOPAX   1      79.540  -7.310  53.520  0.00  0.00            
ATOM   4012  HY  DOPAX   1      78.000  -7.940  54.060  0.00  0.00            
ATOM   4013  O31 DOPAX   1      77.790  -6.410  52.580  0.00  0.00            
ATOM   4014  C31 DOPAX   1      78.530  -5.280  52.510  0.00  0.00            
ATOM   4015  O32 DOPAX   1      79.730  -5.140  52.580  0.00  0.00            
ATOM   4016  C32 DOPAX   1      77.590  -4.170  52.330  0.00  0.00            
ATOM   4017  H2X DOPAX   1      78.060  -3.180  52.520  0.00  0.00            
ATOM   4018  H2Y DOPAX   1      76.800  -4.340  53.100  0.00  0.00            
ATOM   4019  C23 DOPAX   1      80.080  -8.160  47.540  0.00  0.00            
ATOM   4020  H3R DOPAX   1      79.140  -7.770  47.090  0.00  0.00            
ATOM   4021  H3S DOPAX   1      80.010  -9.270  47.480  0.00  0.00            
ATOM   4022  C24 DOPAX   1      81.090  -7.530  46.530  0.00  0.00            
ATOM   4023  H4R DOPAX   1      82.130  -7.790  46.830  0.00  0.00            
ATOM   4024  H4S DOPAX   1      80.980  -6.430  46.460  0.00  0.00            
ATOM   4025  C25 DOPAX   1      80.840  -8.030  45.050  0.00  0.00            
ATOM   4026  H5R DOPAX   1      79.900  -7.550  44.700  0.00  0.00            
ATOM   4027  H5S DOPAX   1      80.860  -9.140  44.970  0.00  0.00            
ATOM   4028  C26 DOPAX   1      82.040  -7.640  44.240  0.00  0.00            
ATOM   4029  H6R DOPAX   1      82.960  -7.900  44.800  0.00  0.00            
ATOM   4030  H6S DOPAX   1      82.010  -6.530  44.140  0.00  0.00            
ATOM   4031  C27 DOPAX   1      82.070  -8.260  42.890  0.00  0.00            
ATOM   4032  H7R DOPAX   1      81.270  -7.860  42.230  0.00  0.00            
ATOM   4033  H7S DOPAX   1      81.950  -9.360  43.030  0.00  0.00            
ATOM   4034  C28 DOPAX   1      83.380  -7.910  42.250  0.00  0.00            
ATOM   4035  H8R DOPAX   1      84.230  -8.090  42.940  0.00  0.00            
ATOM   4036  H8S DOPAX   1      83.230  -6.820  42.170  0.00  0.00            
ATOM   4037  C29 DOPAX   1      83.470  -8.450  40.880  0.00  0.00            
ATOM   4038  H9R DOPAX   1      83.220  -9.520  40.840  0.00  0.00            
ATOM   4039 C210 DOPAX   1      83.790  -7.860  39.700  0.00  0.00            
ATOM   4040 H10R DOPAX   1      83.670  -8.440  38.770  0.00  0.00            
ATOM   4041 C211 DOPAX   1      84.170  -6.430  39.460  0.00  0.00            
ATOM   4042 H11R DOPAX   1      84.490  -6.010  40.430  0.00  0.00            
ATOM   4043 H11S DOPAX   1      83.380  -5.780  39.020  0.00  0.00            
ATOM   4044 C212 DOPAX   1      85.370  -6.330  38.530  0.00  0.00            
ATOM   4045 H12R DOPAX   1      86.220  -6.900  38.970  0.00  0.00            
ATOM   4046 H12S DOPAX   1      85.630  -5.250  38.500  0.00  0.00            
ATOM   4047 C213 DOPAX   1      85.220  -6.850  37.080  0.00  0.00            
ATOM   4048 H13R DOPAX   1      84.400  -6.250  36.620  0.00  0.00            
ATOM   4049 H13S DOPAX   1      84.900  -7.920  37.080  0.00  0.00            
ATOM   4050 C214 DOPAX   1      86.540  -6.780  36.270  0.00  0.00            
ATOM   4051 H14R DOPAX   1      87.170  -7.660  36.480  0.00  0.00            
ATOM   4052 H14S DOPAX   1      87.130  -5.970  36.750  0.00  0.00            
ATOM   4053 C215 DOPAX   1      86.390  -6.300  34.840  0.00  0.00            
ATOM   4054 H15R DOPAX   1      85.370  -6.520  34.440  0.00  0.00            
ATOM   4055 H15S DOPAX   1      87.250  -6.740  34.300  0.00  0.00            
ATOM   4056 C216 DOPAX   1      86.480  -4.800  34.820  0.00  0.00            
ATOM   4057 H16R DOPAX   1      87.460  -4.560  35.290  0.00  0.00            
ATOM   4058 H16S DOPAX   1      85.660  -4.320  35.400  0.00  0.00            
ATOM   4059 C217 DOPAX   1      86.590  -4.180  33.370  0.00  0.00            
ATOM   4060 H17R DOPAX   1      85.570  -4.340  32.950  0.00  0.00            
ATOM   4061 H17S DOPAX   1      87.230  -4.710  32.640  0.00  0.00            
ATOM   4062 C218 DOPAX   1      86.850  -2.660  33.360  0.00  0.00            
ATOM   4063 H18R DOPAX   1      87.360  -2.270  32.450  0.00  0.00            
ATOM   4064 H18S DOPAX   1      87.520  -2.390  34.200  0.00  0.00            
ATOM   4065 H18T DOPAX   1      85.910  -2.080  33.470  0.00  0.00            
ATOM   4066  C33 DOPAX   1      76.910  -4.140  50.960  0.00  0.00            
ATOM   4067  H3X DOPAX   1      76.100  -3.380  50.930  0.00  0.00            
ATOM   4068  H3Y DOPAX   1      76.420  -5.060  50.590  0.00  0.00            
ATOM   4069  C34 DOPAX   1      77.940  -3.720  49.820  0.00  0.00            
ATOM   4070  H4X DOPAX   1      78.590  -2.950  50.300  0.00  0.00            
ATOM   4071  H4Y DOPAX   1      78.540  -4.630  49.590  0.00  0.00            
ATOM   4072  C35 DOPAX   1      77.150  -3.130  48.600  0.00  0.00            
ATOM   4073  H5X DOPAX   1      77.890  -2.660  47.930  0.00  0.00            
ATOM   4074  H5Y DOPAX   1      76.420  -2.380  48.960  0.00  0.00            
ATOM   4075  C36 DOPAX   1      76.260  -4.230  48.000  0.00  0.00            
ATOM   4076  H6X DOPAX   1      76.870  -5.150  47.960  0.00  0.00            
ATOM   4077  H6Y DOPAX   1      75.360  -4.420  48.630  0.00  0.00            
ATOM   4078  C37 DOPAX   1      75.740  -3.760  46.670  0.00  0.00            
ATOM   4079  H7X DOPAX   1      75.000  -4.490  46.280  0.00  0.00            
ATOM   4080  H7Y DOPAX   1      75.170  -2.820  46.860  0.00  0.00            
ATOM   4081  C38 DOPAX   1      76.800  -3.690  45.580  0.00  0.00            
ATOM   4082  H8X DOPAX   1      76.420  -3.230  44.640  0.00  0.00            
ATOM   4083  H8Y DOPAX   1      77.600  -2.970  45.850  0.00  0.00            
ATOM   4084  C39 DOPAX   1      77.590  -4.960  45.130  0.00  0.00            
ATOM   4085  H9X DOPAX   1      77.960  -5.460  46.030  0.00  0.00            
ATOM   4086 C310 DOPAX   1      77.880  -5.350  43.890  0.00  0.00            
ATOM   4087 H10X DOPAX   1      78.420  -6.260  43.570  0.00  0.00            
ATOM   4088 C311 DOPAX   1      77.520  -4.510  42.670  0.00  0.00            
ATOM   4089 H11X DOPAX   1      78.500  -4.090  42.370  0.00  0.00            
ATOM   4090 H11Y DOPAX   1      76.790  -3.690  42.820  0.00  0.00            
ATOM   4091 C312 DOPAX   1      76.950  -5.480  41.620  0.00  0.00            
ATOM   4092 H12X DOPAX   1      75.920  -5.680  41.990  0.00  0.00            
ATOM   4093 H12Y DOPAX   1      77.540  -6.410  41.670  0.00  0.00            
ATOM   4094 C313 DOPAX   1      76.740  -4.840  40.330  0.00  0.00            
ATOM   4095 H13X DOPAX   1      76.110  -5.600  39.810  0.00  0.00            
ATOM   4096 H13Y DOPAX   1      76.150  -3.910  40.480  0.00  0.00            
ATOM   4097 C314 DOPAX   1      78.060  -4.730  39.520  0.00  0.00            
ATOM   4098 H14X DOPAX   1      78.820  -4.110  40.020  0.00  0.00            
ATOM   4099 H14Y DOPAX   1      77.700  -4.060  38.710  0.00  0.00            
ATOM   4100 C315 DOPAX   1      78.680  -6.020  38.980  0.00  0.00            
ATOM   4101 H15X DOPAX   1      78.760  -6.620  39.910  0.00  0.00            
ATOM   4102 H15Y DOPAX   1      78.070  -6.580  38.240  0.00  0.00            
ATOM   4103 C316 DOPAX   1      80.130  -5.700  38.540  0.00  0.00            
ATOM   4104 H16X DOPAX   1      80.670  -6.670  38.500  0.00  0.00            
ATOM   4105 H16Y DOPAX   1      80.670  -5.100  39.300  0.00  0.00            
ATOM   4106 C317 DOPAX   1      80.130  -5.180  37.110  0.00  0.00            
ATOM   4107 H17X DOPAX   1      79.550  -5.740  36.350  0.00  0.00            
ATOM   4108 H17Y DOPAX   1      79.710  -4.150  37.090  0.00  0.00            
ATOM   4109 C318 DOPAX   1      81.570  -4.870  36.540  0.00  0.00            
ATOM   4110 H18X DOPAX   1      81.950  -3.990  37.110  0.00  0.00            
ATOM   4111 H18Y DOPAX   1      82.180  -5.790  36.590  0.00  0.00            
ATOM   4112 H18Z DOPAX   1      81.360  -4.600  35.480  0.00  0.00            
ATOM   4113  C1  BGLCX   2      78.600 -11.750  54.080  0.00  0.00            
ATOM   4114  H1  BGLCX   2      79.590 -11.640  54.570  0.00  0.00            
ATOM   4115  O1  BGLCX   2      78.150 -10.540  53.550  0.00  0.00            
ATOM   4116  C5  BGLCX   2      78.830 -14.080  53.430  0.00  0.00            
ATOM   4117  H5  BGLCX   2      79.910 -14.060  53.690  0.00  0.00            
ATOM   4118  O5  BGLCX   2      78.510 -12.740  53.070  0.00  0.00            
ATOM   4119  C2  BGLCX   2      77.630 -12.230  55.170  0.00  0.00            
ATOM   4120  H2  BGLCX   2      76.610 -12.370  54.740  0.00  0.00            
ATOM   4121  O2  BGLCX   2      77.510 -11.350  56.280  0.00  0.00            
ATOM   4122  HO2 BGLCX   2      76.650 -10.920  56.300  0.00  0.00            
ATOM   4123  C3  BGLCX   2      78.000 -13.600  55.740  0.00  0.00            
ATOM   4124  H3  BGLCX   2      79.020 -13.460  56.150  0.00  0.00            
ATOM   4125  O3  BGLCX   2      77.110 -13.990  56.800  0.00  0.00            
ATOM   4126  HO3 BGLCX   2      77.110 -13.330  57.500  0.00  0.00            
ATOM   4127  C4  BGLCX   2      77.990 -14.630  54.660  0.00  0.00            
ATOM   4128  H4  BGLCX   2      76.960 -14.770  54.270  0.00  0.00            
ATOM   4129  O4  BGLCX   2      78.340 -15.940  55.140  0.00  0.00            
ATOM   4130  HO4 BGLCX   2      79.290 -16.000  55.200  0.00  0.00            
ATOM   4131  C6  BGLCX   2      78.650 -14.890  52.140  0.00  0.00            
ATOM   4132  H61 BGLCX   2      79.210 -14.400  51.310  0.00  0.00            
ATOM   4133  H62 BGLCX   2      79.090 -15.890  52.310  0.00  0.00            
ATOM   4134  O6  BGLCX   2      77.300 -15.000  51.600  0.00  0.00            
ATOM   4135  HO6 BGLCX   2      77.210 -14.290  50.970  0.00  0.00            
ATOM   4136  C1  DOPAX   1      68.340   2.820  59.370  0.00  0.00            
ATOM   4137  HA  DOPAX   1      68.980   1.920  59.190  0.00  0.00            
ATOM   4138  HB  DOPAX   1      67.380   2.520  59.840  0.00  0.00            
ATOM   4139  C2  DOPAX   1      67.980   3.370  57.920  0.00  0.00            
ATOM   4140  HS  DOPAX   1      67.420   4.320  58.050  0.00  0.00            
ATOM   4141  O21 DOPAX   1      67.240   2.440  57.190  0.00  0.00            
ATOM   4142  C21 DOPAX   1      65.940   2.370  57.440  0.00  0.00            
ATOM   4143  O22 DOPAX   1      65.290   3.130  58.130  0.00  0.00            
ATOM   4144  C22 DOPAX   1      65.440   1.120  56.740  0.00  0.00            
ATOM   4145  H2R DOPAX   1      64.690   0.600  57.380  0.00  0.00            
ATOM   4146  H2S DOPAX   1      66.310   0.500  56.440  0.00  0.00            
ATOM   4147  C3  DOPAX   1      69.320   3.800  57.160  0.00  0.00            
ATOM   4148  HX  DOPAX   1      69.750   2.820  56.850  0.00  0.00            
ATOM   4149  HY  DOPAX   1      70.050   4.360  57.770  0.00  0.00            
ATOM   4150  O31 DOPAX   1      69.050   4.470  55.950  0.00  0.00            
ATOM   4151  C31 DOPAX   1      68.930   5.810  56.060  0.00  0.00            
ATOM   4152  O32 DOPAX   1      68.640   6.330  57.140  0.00  0.00            
ATOM   4153  C32 DOPAX   1      69.210   6.520  54.730  0.00  0.00            
ATOM   4154  H2X DOPAX   1      69.020   5.680  54.030  0.00  0.00            
ATOM   4155  H2Y DOPAX   1      70.240   6.920  54.800  0.00  0.00            
ATOM   4156  C23 DOPAX   1      64.580   1.430  55.490  0.00  0.00            
ATOM   4157  H3R DOPAX   1      63.650   1.890  55.880  0.00  0.00            
ATOM   4158  H3S DOPAX   1      64.240   0.490  55.010  0.00  0.00            
ATOM   4159  C24 DOPAX   1      65.220   2.350  54.510  0.00  0.00            
ATOM   4160  H4R DOPAX   1      66.270   2.000  54.400  0.00  0.00            
ATOM   4161  H4S DOPAX   1      65.100   3.400  54.840  0.00  0.00            
ATOM   4162  C25 DOPAX   1      64.550   2.130  53.120  0.00  0.00            
ATOM   4163  H5R DOPAX   1      63.510   2.490  53.010  0.00  0.00            
ATOM   4164  H5S DOPAX   1      64.540   1.070  52.790  0.00  0.00            
ATOM   4165  C26 DOPAX   1      65.320   2.980  52.080  0.00  0.00            
ATOM   4166  H6R DOPAX   1      66.400   3.090  52.310  0.00  0.00            
ATOM   4167  H6S DOPAX   1      65.060   4.050  52.280  0.00  0.00            
ATOM   4168  C27 DOPAX   1      65.110   2.640  50.610  0.00  0.00            
ATOM   4169  H7R DOPAX   1      65.550   1.630  50.490  0.00  0.00            
ATOM   4170  H7S DOPAX   1      65.740   3.350  50.020  0.00  0.00            
ATOM   4171  C28 DOPAX   1      63.670   2.490  50.210  0.00  0.00            
ATOM   4172  H8R DOPAX   1      63.240   1.660  50.810  0.00  0.00            
ATOM   4173  H8S DOPAX   1      63.450   2.110  49.190  0.00  0.00            
ATOM   4174  C29 DOPAX   1      62.980   3.780  50.380  0.00  0.00            
ATOM   4175  H9R DOPAX   1      62.450   3.920  51.340  0.00  0.00            
ATOM   4176 C210 DOPAX   1      63.080   4.840  49.540  0.00  0.00            
ATOM   4177 H10R DOPAX   1      62.510   5.760  49.700  0.00  0.00            
ATOM   4178 C211 DOPAX   1      63.820   4.830  48.300  0.00  0.00            
ATOM   4179 H11R DOPAX   1      64.100   3.830  47.890  0.00  0.00            
ATOM   4180 H11S DOPAX   1      64.820   5.300  48.400  0.00  0.00            
ATOM   4181 C212 DOPAX   1      63.050   5.580  47.210  0.00  0.00            
ATOM   4182 H12R DOPAX   1      63.020   6.680  47.370  0.00  0.00            
ATOM   4183 H12S DOPAX   1      62.040   5.160  47.030  0.00  0.00            
ATOM   4184 C213 DOPAX   1      64.000   5.610  46.000  0.00  0.00            
ATOM   4185 H13R DOPAX   1      64.280   4.600  45.640  0.00  0.00            
ATOM   4186 H13S DOPAX   1      64.920   6.200  46.180  0.00  0.00            
ATOM   4187 C214 DOPAX   1      63.290   6.320  44.730  0.00  0.00            
ATOM   4188 H14R DOPAX   1      64.130   6.510  44.030  0.00  0.00            
ATOM   4189 H14S DOPAX   1      62.960   7.310  45.130  0.00  0.00            
ATOM   4190 C215 DOPAX   1      62.390   5.390  44.000  0.00  0.00            
ATOM   4191 H15R DOPAX   1      61.870   4.590  44.570  0.00  0.00            
ATOM   4192 H15S DOPAX   1      62.960   4.790  43.260  0.00  0.00            
ATOM   4193 C216 DOPAX   1      61.290   6.150  43.200  0.00  0.00            
ATOM   4194 H16R DOPAX   1      60.910   5.540  42.350  0.00  0.00            
ATOM   4195 H16S DOPAX   1      61.730   7.080  42.790  0.00  0.00            
ATOM   4196 C217 DOPAX   1      60.090   6.580  44.080  0.00  0.00            
ATOM   4197 H17R DOPAX   1      59.680   7.470  43.550  0.00  0.00            
ATOM   4198 H17S DOPAX   1      60.520   6.900  45.050  0.00  0.00            
ATOM   4199 C218 DOPAX   1      58.990   5.560  44.300  0.00  0.00            
ATOM   4200 H18R DOPAX   1      58.080   6.110  44.630  0.00  0.00            
ATOM   4201 H18S DOPAX   1      59.220   4.860  45.130  0.00  0.00            
ATOM   4202 H18T DOPAX   1      58.780   5.000  43.360  0.00  0.00            
ATOM   4203  C33 DOPAX   1      68.100   7.570  54.530  0.00  0.00            
ATOM   4204  H3X DOPAX   1      68.180   8.380  55.280  0.00  0.00            
ATOM   4205  H3Y DOPAX   1      67.070   7.180  54.620  0.00  0.00            
ATOM   4206  C34 DOPAX   1      68.170   8.220  53.180  0.00  0.00            
ATOM   4207  H4X DOPAX   1      67.480   9.090  53.230  0.00  0.00            
ATOM   4208  H4Y DOPAX   1      69.200   8.550  52.930  0.00  0.00            
ATOM   4209  C35 DOPAX   1      67.690   7.290  52.110  0.00  0.00            
ATOM   4210  H5X DOPAX   1      66.610   7.090  52.300  0.00  0.00            
ATOM   4211  H5Y DOPAX   1      68.150   6.280  52.130  0.00  0.00            
ATOM   4212  C36 DOPAX   1      67.950   7.860  50.720  0.00  0.00            
ATOM   4213  H6X DOPAX   1      67.600   8.910  50.760  0.00  0.00            
ATOM   4214  H6Y DOPAX   1      69.040   7.980  50.530  0.00  0.00            
ATOM   4215  C37 DOPAX   1      67.390   6.960  49.570  0.00  0.00            
ATOM   4216  H7X DOPAX   1      67.800   5.940  49.730  0.00  0.00            
ATOM   4217  H7Y DOPAX   1      66.290   6.860  49.710  0.00  0.00            
ATOM   4218  C38 DOPAX   1      67.730   7.370  48.180  0.00  0.00            
ATOM   4219  H8X DOPAX   1      67.390   6.610  47.450  0.00  0.00            
ATOM   4220  H8Y DOPAX   1      67.190   8.310  47.950  0.00  0.00            
ATOM   4221  C39 DOPAX   1      69.130   7.420  47.800  0.00  0.00            
ATOM   4222  H9X DOPAX   1      69.710   6.490  47.740  0.00  0.00            
ATOM   4223 C310 DOPAX   1      69.770   8.520  47.290  0.00  0.00            
ATOM   4224 H10X DOPAX   1      70.860   8.510  47.140  0.00  0.00            
ATOM   4225 C311 DOPAX   1      69.130   9.850  46.980  0.00  0.00            
ATOM   4226 H11X DOPAX   1      69.660  10.620  47.580  0.00  0.00            
ATOM   4227 H11Y DOPAX   1      68.080   9.960  47.330  0.00  0.00            
ATOM   4228 C312 DOPAX   1      69.190  10.050  45.480  0.00  0.00            
ATOM   4229 H12X DOPAX   1      70.240  10.110  45.130  0.00  0.00            
ATOM   4230 H12Y DOPAX   1      68.730  11.040  45.270  0.00  0.00            
ATOM   4231 C313 DOPAX   1      68.440   9.020  44.650  0.00  0.00            
ATOM   4232 H13X DOPAX   1      68.790   7.970  44.720  0.00  0.00            
ATOM   4233 H13Y DOPAX   1      67.390   8.950  45.030  0.00  0.00            
ATOM   4234 C314 DOPAX   1      68.400   9.430  43.140  0.00  0.00            
ATOM   4235 H14X DOPAX   1      69.410   9.170  42.760  0.00  0.00            
ATOM   4236 H14Y DOPAX   1      68.200  10.500  42.940  0.00  0.00            
ATOM   4237 C315 DOPAX   1      67.310   8.660  42.410  0.00  0.00            
ATOM   4238 H15X DOPAX   1      67.480   7.570  42.460  0.00  0.00            
ATOM   4239 H15Y DOPAX   1      66.310   8.850  42.860  0.00  0.00            
ATOM   4240 C316 DOPAX   1      67.100   8.930  40.940  0.00  0.00            
ATOM   4241 H16X DOPAX   1      66.250   8.300  40.610  0.00  0.00            
ATOM   4242 H16Y DOPAX   1      68.040   8.660  40.410  0.00  0.00            
ATOM   4243 C317 DOPAX   1      66.680  10.310  40.510  0.00  0.00            
ATOM   4244 H17X DOPAX   1      65.820  10.590  41.170  0.00  0.00            
ATOM   4245 H17Y DOPAX   1      67.480  11.080  40.490  0.00  0.00            
ATOM   4246 C318 DOPAX   1      66.170  10.430  39.120  0.00  0.00            
ATOM   4247 H18X DOPAX   1      65.890  11.480  38.930  0.00  0.00            
ATOM   4248 H18Y DOPAX   1      66.940   9.980  38.460  0.00  0.00            
ATOM   4249 H18Z DOPAX   1      65.240   9.830  39.010  0.00  0.00            
ATOM   4250  C1  BGLCX   2      69.530   3.270  61.280  0.00  0.00            
ATOM   4251  H1  BGLCX   2      70.300   2.530  60.980  0.00  0.00            
ATOM   4252  O1  BGLCX   2      69.040   3.780  60.140  0.00  0.00            
ATOM   4253  C5  BGLCX   2      68.720   2.370  63.400  0.00  0.00            
ATOM   4254  H5  BGLCX   2      69.220   1.380  63.370  0.00  0.00            
ATOM   4255  O5  BGLCX   2      68.470   2.900  62.090  0.00  0.00            
ATOM   4256  C2  BGLCX   2      70.310   4.360  62.050  0.00  0.00            
ATOM   4257  H2  BGLCX   2      69.670   5.250  62.260  0.00  0.00            
ATOM   4258  O2  BGLCX   2      71.340   4.990  61.220  0.00  0.00            
ATOM   4259  HO2 BGLCX   2      70.970   5.870  61.130  0.00  0.00            
ATOM   4260  C3  BGLCX   2      70.840   3.720  63.330  0.00  0.00            
ATOM   4261  H3  BGLCX   2      71.490   2.860  63.050  0.00  0.00            
ATOM   4262  O3  BGLCX   2      71.700   4.640  64.080  0.00  0.00            
ATOM   4263  HO3 BGLCX   2      72.610   4.510  63.820  0.00  0.00            
ATOM   4264  C4  BGLCX   2      69.670   3.290  64.140  0.00  0.00            
ATOM   4265  H4  BGLCX   2      69.090   4.180  64.460  0.00  0.00            
ATOM   4266  O4  BGLCX   2      70.120   2.670  65.350  0.00  0.00            
ATOM   4267  HO4 BGLCX   2      70.350   3.290  66.040  0.00  0.00            
ATOM   4268  C6  BGLCX   2      67.430   1.910  64.090  0.00  0.00            
ATOM   4269  H61 BGLCX   2      67.580   1.540  65.120  0.00  0.00            
ATOM   4270  H62 BGLCX   2      66.730   2.760  64.210  0.00  0.00            
ATOM   4271  O6  BGLCX   2      66.690   0.810  63.490  0.00  0.00            
ATOM   4272  HO6 BGLCX   2      66.280   1.050  62.650  0.00  0.00            
ATOM   4273  C1  DOPAX   1      71.820  21.630  22.400  0.00  0.00            
ATOM   4274  HA  DOPAX   1      72.280  20.710  22.830  0.00  0.00            
ATOM   4275  HB  DOPAX   1      72.540  22.150  21.730  0.00  0.00            
ATOM   4276  C2  DOPAX   1      71.480  22.630  23.510  0.00  0.00            
ATOM   4277  HS  DOPAX   1      71.070  23.450  22.880  0.00  0.00            
ATOM   4278  O21 DOPAX   1      72.700  22.980  24.160  0.00  0.00            
ATOM   4279  C21 DOPAX   1      72.710  24.190  24.650  0.00  0.00            
ATOM   4280  O22 DOPAX   1      71.910  25.080  24.410  0.00  0.00            
ATOM   4281  C22 DOPAX   1      73.870  24.300  25.610  0.00  0.00            
ATOM   4282  H2R DOPAX   1      74.750  24.700  25.060  0.00  0.00            
ATOM   4283  H2S DOPAX   1      74.130  23.260  25.890  0.00  0.00            
ATOM   4284  C3  DOPAX   1      70.350  22.230  24.520  0.00  0.00            
ATOM   4285  HX  DOPAX   1      70.710  21.260  24.930  0.00  0.00            
ATOM   4286  HY  DOPAX   1      69.440  21.950  23.960  0.00  0.00            
ATOM   4287  O31 DOPAX   1      70.080  23.200  25.580  0.00  0.00            
ATOM   4288  C31 DOPAX   1      69.130  23.970  25.180  0.00  0.00            
ATOM   4289  O32 DOPAX   1      68.610  24.120  24.100  0.00  0.00            
ATOM   4290  C32 DOPAX   1      68.920  24.810  26.530  0.00  0.00            
ATOM   4291  H2X DOPAX   1      69.670  25.620  26.620  0.00  0.00            
ATOM   4292  H2Y DOPAX   1      69.120  24.130  27.390  0.00  0.00            
ATOM   4293  C23 DOPAX   1      73.650  25.400  26.690  0.00  0.00            
ATOM   4294  H3R DOPAX   1      73.110  26.310  26.340  0.00  0.00            
ATOM   4295  H3S DOPAX   1      74.610  25.800  27.090  0.00  0.00            
ATOM   4296  C24 DOPAX   1      72.810  24.810  27.820  0.00  0.00            
ATOM   4297  H4R DOPAX   1      73.310  23.950  28.310  0.00  0.00            
ATOM   4298  H4S DOPAX   1      71.820  24.440  27.480  0.00  0.00            
ATOM   4299  C25 DOPAX   1      72.340  25.880  28.900  0.00  0.00            
ATOM   4300  H5R DOPAX   1      71.880  26.750  28.380  0.00  0.00            
ATOM   4301  H5S DOPAX   1      73.340  26.250  29.230  0.00  0.00            
ATOM   4302  C26 DOPAX   1      71.610  25.220  30.030  0.00  0.00            
ATOM   4303  H6R DOPAX   1      72.260  24.430  30.460  0.00  0.00            
ATOM   4304  H6S DOPAX   1      70.760  24.660  29.590  0.00  0.00            
ATOM   4305  C27 DOPAX   1      71.030  26.160  31.080  0.00  0.00            
ATOM   4306  H7R DOPAX   1      70.490  25.560  31.850  0.00  0.00            
ATOM   4307  H7S DOPAX   1      70.230  26.710  30.540  0.00  0.00            
ATOM   4308  C28 DOPAX   1      71.930  27.240  31.750  0.00  0.00            
ATOM   4309  H8R DOPAX   1      71.180  27.830  32.320  0.00  0.00            
ATOM   4310  H8S DOPAX   1      72.070  28.020  30.980  0.00  0.00            
ATOM   4311  C29 DOPAX   1      73.080  26.680  32.550  0.00  0.00            
ATOM   4312  H9R DOPAX   1      73.860  26.160  31.980  0.00  0.00            
ATOM   4313 C210 DOPAX   1      73.180  26.760  33.870  0.00  0.00            
ATOM   4314 H10R DOPAX   1      74.000  26.280  34.430  0.00  0.00            
ATOM   4315 C211 DOPAX   1      72.360  27.550  34.860  0.00  0.00            
ATOM   4316 H11R DOPAX   1      71.580  28.160  34.340  0.00  0.00            
ATOM   4317 H11S DOPAX   1      73.020  28.370  35.210  0.00  0.00            
ATOM   4318 C212 DOPAX   1      71.820  26.910  36.190  0.00  0.00            
ATOM   4319 H12R DOPAX   1      72.720  26.550  36.730  0.00  0.00            
ATOM   4320 H12S DOPAX   1      71.070  26.100  36.060  0.00  0.00            
ATOM   4321 C213 DOPAX   1      71.060  27.910  37.000  0.00  0.00            
ATOM   4322 H13R DOPAX   1      70.470  28.550  36.320  0.00  0.00            
ATOM   4323 H13S DOPAX   1      71.740  28.580  37.570  0.00  0.00            
ATOM   4324 C214 DOPAX   1      70.180  27.200  38.110  0.00  0.00            
ATOM   4325 H14R DOPAX   1      69.670  26.330  37.640  0.00  0.00            
ATOM   4326 H14S DOPAX   1      69.380  27.950  38.320  0.00  0.00            
ATOM   4327 C215 DOPAX   1      70.820  26.710  39.470  0.00  0.00            
ATOM   4328 H15R DOPAX   1      70.680  27.560  40.160  0.00  0.00            
ATOM   4329 H15S DOPAX   1      71.920  26.630  39.280  0.00  0.00            
ATOM   4330 C216 DOPAX   1      70.360  25.330  39.960  0.00  0.00            
ATOM   4331 H16R DOPAX   1      70.700  24.630  39.170  0.00  0.00            
ATOM   4332 H16S DOPAX   1      69.260  25.220  39.830  0.00  0.00            
ATOM   4333 C217 DOPAX   1      70.780  24.880  41.340  0.00  0.00            
ATOM   4334 H17R DOPAX   1      71.870  24.660  41.350  0.00  0.00            
ATOM   4335 H17S DOPAX   1      70.400  23.860  41.540  0.00  0.00            
ATOM   4336 C218 DOPAX   1      70.480  25.810  42.500  0.00  0.00            
ATOM   4337 H18R DOPAX   1      71.170  26.680  42.410  0.00  0.00            
ATOM   4338 H18S DOPAX   1      70.480  25.330  43.500  0.00  0.00            
ATOM   4339 H18T DOPAX   1      69.420  26.080  42.280  0.00  0.00            
ATOM   4340  C33 DOPAX   1      67.520  25.510  26.670  0.00  0.00            
ATOM   4341  H3X DOPAX   1      66.840  24.660  26.920  0.00  0.00            
ATOM   4342  H3Y DOPAX   1      67.310  25.790  25.620  0.00  0.00            
ATOM   4343  C34 DOPAX   1      67.630  26.650  27.740  0.00  0.00            
ATOM   4344  H4X DOPAX   1      68.640  27.020  27.490  0.00  0.00            
ATOM   4345  H4Y DOPAX   1      66.890  27.460  27.530  0.00  0.00            
ATOM   4346  C35 DOPAX   1      67.470  26.020  29.130  0.00  0.00            
ATOM   4347  H5X DOPAX   1      68.320  25.360  29.400  0.00  0.00            
ATOM   4348  H5Y DOPAX   1      66.640  25.280  29.110  0.00  0.00            
ATOM   4349  C36 DOPAX   1      67.190  27.050  30.230  0.00  0.00            
ATOM   4350  H6X DOPAX   1      68.040  27.740  30.430  0.00  0.00            
ATOM   4351  H6Y DOPAX   1      66.220  27.580  30.100  0.00  0.00            
ATOM   4352  C37 DOPAX   1      67.200  26.390  31.670  0.00  0.00            
ATOM   4353  H7X DOPAX   1      66.330  25.720  31.840  0.00  0.00            
ATOM   4354  H7Y DOPAX   1      68.070  25.730  31.890  0.00  0.00            
ATOM   4355  C38 DOPAX   1      67.100  27.500  32.790  0.00  0.00            
ATOM   4356  H8X DOPAX   1      67.430  26.950  33.700  0.00  0.00            
ATOM   4357  H8Y DOPAX   1      67.800  28.320  32.530  0.00  0.00            
ATOM   4358  C39 DOPAX   1      65.700  28.030  33.040  0.00  0.00            
ATOM   4359  H9X DOPAX   1      65.180  28.680  32.330  0.00  0.00            
ATOM   4360 C310 DOPAX   1      65.000  27.870  34.200  0.00  0.00            
ATOM   4361 H10X DOPAX   1      64.030  28.380  34.270  0.00  0.00            
ATOM   4362 C311 DOPAX   1      65.500  27.310  35.520  0.00  0.00            
ATOM   4363 H11X DOPAX   1      66.530  26.890  35.420  0.00  0.00            
ATOM   4364 H11Y DOPAX   1      64.940  26.480  35.990  0.00  0.00            
ATOM   4365 C312 DOPAX   1      65.810  28.330  36.590  0.00  0.00            
ATOM   4366 H12X DOPAX   1      66.180  27.780  37.480  0.00  0.00            
ATOM   4367 H12Y DOPAX   1      64.850  28.820  36.880  0.00  0.00            
ATOM   4368 C313 DOPAX   1      66.820  29.480  36.250  0.00  0.00            
ATOM   4369 H13X DOPAX   1      67.670  29.080  35.670  0.00  0.00            
ATOM   4370 H13Y DOPAX   1      66.300  30.380  35.840  0.00  0.00            
ATOM   4371 C314 DOPAX   1      67.480  30.000  37.530  0.00  0.00            
ATOM   4372 H14X DOPAX   1      68.350  30.640  37.270  0.00  0.00            
ATOM   4373 H14Y DOPAX   1      67.760  29.080  38.090  0.00  0.00            
ATOM   4374 C315 DOPAX   1      66.450  30.810  38.420  0.00  0.00            
ATOM   4375 H15X DOPAX   1      66.330  31.840  38.010  0.00  0.00            
ATOM   4376 H15Y DOPAX   1      65.500  30.240  38.360  0.00  0.00            
ATOM   4377 C316 DOPAX   1      66.890  31.040  39.870  0.00  0.00            
ATOM   4378 H16X DOPAX   1      67.780  31.710  39.920  0.00  0.00            
ATOM   4379 H16Y DOPAX   1      67.280  30.080  40.270  0.00  0.00            
ATOM   4380 C317 DOPAX   1      65.830  31.470  40.840  0.00  0.00            
ATOM   4381 H17X DOPAX   1      65.220  32.350  40.540  0.00  0.00            
ATOM   4382 H17Y DOPAX   1      65.260  30.530  40.990  0.00  0.00            
ATOM   4383 C318 DOPAX   1      66.470  31.820  42.250  0.00  0.00            
ATOM   4384 H18X DOPAX   1      67.040  32.770  42.260  0.00  0.00            
ATOM   4385 H18Y DOPAX   1      65.760  31.880  43.100  0.00  0.00            
ATOM   4386 H18Z DOPAX   1      67.110  30.940  42.460  0.00  0.00            
ATOM   4387  C1  BGLCX   2      70.740  20.430  20.650  0.00  0.00            
ATOM   4388  H1  BGLCX   2      71.520  19.670  20.850  0.00  0.00            
ATOM   4389  O1  BGLCX   2      70.590  21.310  21.770  0.00  0.00            
ATOM   4390  C5  BGLCX   2      71.130  20.540  18.330  0.00  0.00            
ATOM   4391  H5  BGLCX   2      72.020  19.870  18.380  0.00  0.00            
ATOM   4392  O5  BGLCX   2      70.920  21.320  19.480  0.00  0.00            
ATOM   4393  C2  BGLCX   2      69.520  19.760  20.540  0.00  0.00            
ATOM   4394  H2  BGLCX   2      68.770  20.580  20.480  0.00  0.00            
ATOM   4395  O2  BGLCX   2      69.180  19.000  21.620  0.00  0.00            
ATOM   4396  HO2 BGLCX   2      68.250  18.770  21.610  0.00  0.00            
ATOM   4397  C3  BGLCX   2      69.570  18.890  19.270  0.00  0.00            
ATOM   4398  H3  BGLCX   2      70.360  18.110  19.320  0.00  0.00            
ATOM   4399  O3  BGLCX   2      68.310  18.170  19.130  0.00  0.00            
ATOM   4400  HO3 BGLCX   2      67.600  18.430  19.720  0.00  0.00            
ATOM   4401  C4  BGLCX   2      69.850  19.730  18.020  0.00  0.00            
ATOM   4402  H4  BGLCX   2      68.910  20.320  17.900  0.00  0.00            
ATOM   4403  O4  BGLCX   2      70.140  18.960  16.900  0.00  0.00            
ATOM   4404  HO4 BGLCX   2      69.380  18.380  16.910  0.00  0.00            
ATOM   4405  C6  BGLCX   2      71.460  21.510  17.190  0.00  0.00            
ATOM   4406  H61 BGLCX   2      72.220  22.230  17.550  0.00  0.00            
ATOM   4407  H62 BGLCX   2      71.870  20.900  16.360  0.00  0.00            
ATOM   4408  O6  BGLCX   2      70.370  22.390  16.920  0.00  0.00            
ATOM   4409  HO6 BGLCX   2      69.900  21.920  16.230  0.00  0.00            
ATOM   4410  C1  DOPAX   1      74.430  30.260  21.850  0.00  0.00            
ATOM   4411  HA  DOPAX   1      75.230  31.040  21.770  0.00  0.00            
ATOM   4412  HB  DOPAX   1      73.580  30.640  22.450  0.00  0.00            
ATOM   4413  C2  DOPAX   1      75.030  29.100  22.740  0.00  0.00            
ATOM   4414  HS  DOPAX   1      74.250  28.320  22.900  0.00  0.00            
ATOM   4415  O21 DOPAX   1      75.580  29.640  23.970  0.00  0.00            
ATOM   4416  C21 DOPAX   1      74.820  29.490  25.070  0.00  0.00            
ATOM   4417  O22 DOPAX   1      73.820  28.810  25.160  0.00  0.00            
ATOM   4418  C22 DOPAX   1      75.370  30.230  26.340  0.00  0.00            
ATOM   4419  H2R DOPAX   1      75.620  31.300  26.150  0.00  0.00            
ATOM   4420  H2S DOPAX   1      76.300  29.730  26.670  0.00  0.00            
ATOM   4421  C3  DOPAX   1      76.250  28.550  21.950  0.00  0.00            
ATOM   4422  HX  DOPAX   1      76.950  29.360  21.680  0.00  0.00            
ATOM   4423  HY  DOPAX   1      75.790  28.250  20.980  0.00  0.00            
ATOM   4424  O31 DOPAX   1      76.900  27.420  22.650  0.00  0.00            
ATOM   4425  C31 DOPAX   1      78.040  26.980  22.230  0.00  0.00            
ATOM   4426  O32 DOPAX   1      78.670  27.520  21.310  0.00  0.00            
ATOM   4427  C32 DOPAX   1      78.550  25.900  23.150  0.00  0.00            
ATOM   4428  H2X DOPAX   1      79.230  25.320  22.480  0.00  0.00            
ATOM   4429  H2Y DOPAX   1      77.680  25.270  23.410  0.00  0.00            
ATOM   4430  C23 DOPAX   1      74.350  30.200  27.490  0.00  0.00            
ATOM   4431  H3R DOPAX   1      74.130  29.230  27.990  0.00  0.00            
ATOM   4432  H3S DOPAX   1      73.420  30.670  27.100  0.00  0.00            
ATOM   4433  C24 DOPAX   1      74.720  31.010  28.760  0.00  0.00            
ATOM   4434  H4R DOPAX   1      75.200  31.950  28.400  0.00  0.00            
ATOM   4435  H4S DOPAX   1      75.530  30.460  29.280  0.00  0.00            
ATOM   4436  C25 DOPAX   1      73.570  31.360  29.700  0.00  0.00            
ATOM   4437  H5R DOPAX   1      72.970  30.450  29.910  0.00  0.00            
ATOM   4438  H5S DOPAX   1      72.940  32.140  29.210  0.00  0.00            
ATOM   4439  C26 DOPAX   1      74.020  31.920  31.060  0.00  0.00            
ATOM   4440  H6R DOPAX   1      73.260  32.550  31.570  0.00  0.00            
ATOM   4441  H6S DOPAX   1      74.920  32.530  30.850  0.00  0.00            
ATOM   4442  C27 DOPAX   1      74.540  30.890  32.060  0.00  0.00            
ATOM   4443  H7R DOPAX   1      75.260  30.270  31.480  0.00  0.00            
ATOM   4444  H7S DOPAX   1      73.770  30.180  32.440  0.00  0.00            
ATOM   4445  C28 DOPAX   1      75.300  31.390  33.330  0.00  0.00            
ATOM   4446  H8R DOPAX   1      74.670  31.800  34.150  0.00  0.00            
ATOM   4447  H8S DOPAX   1      75.980  32.180  32.930  0.00  0.00            
ATOM   4448  C29 DOPAX   1      76.050  30.290  34.000  0.00  0.00            
ATOM   4449  H9R DOPAX   1      76.140  29.330  33.470  0.00  0.00            
ATOM   4450 C210 DOPAX   1      76.680  30.500  35.170  0.00  0.00            
ATOM   4451 H10R DOPAX   1      77.290  29.680  35.570  0.00  0.00            
ATOM   4452 C211 DOPAX   1      76.640  31.780  36.020  0.00  0.00            
ATOM   4453 H11R DOPAX   1      76.130  32.630  35.520  0.00  0.00            
ATOM   4454 H11S DOPAX   1      77.660  32.180  36.220  0.00  0.00            
ATOM   4455 C212 DOPAX   1      76.010  31.610  37.440  0.00  0.00            
ATOM   4456 H12R DOPAX   1      75.130  30.930  37.360  0.00  0.00            
ATOM   4457 H12S DOPAX   1      75.530  32.560  37.740  0.00  0.00            
ATOM   4458 C213 DOPAX   1      77.050  31.010  38.440  0.00  0.00            
ATOM   4459 H13R DOPAX   1      78.070  31.380  38.220  0.00  0.00            
ATOM   4460 H13S DOPAX   1      77.120  29.950  38.100  0.00  0.00            
ATOM   4461 C214 DOPAX   1      76.740  31.130  39.900  0.00  0.00            
ATOM   4462 H14R DOPAX   1      75.730  30.710  40.070  0.00  0.00            
ATOM   4463 H14S DOPAX   1      76.750  32.240  39.990  0.00  0.00            
ATOM   4464 C215 DOPAX   1      77.860  30.570  40.840  0.00  0.00            
ATOM   4465 H15R DOPAX   1      78.740  31.230  40.630  0.00  0.00            
ATOM   4466 H15S DOPAX   1      78.010  29.480  40.730  0.00  0.00            
ATOM   4467 C216 DOPAX   1      77.570  30.790  42.370  0.00  0.00            
ATOM   4468 H16R DOPAX   1      76.470  30.700  42.460  0.00  0.00            
ATOM   4469 H16S DOPAX   1      77.880  31.800  42.690  0.00  0.00            
ATOM   4470 C217 DOPAX   1      78.310  29.730  43.170  0.00  0.00            
ATOM   4471 H17R DOPAX   1      79.350  29.760  42.790  0.00  0.00            
ATOM   4472 H17S DOPAX   1      77.780  28.810  42.850  0.00  0.00            
ATOM   4473 C218 DOPAX   1      78.160  29.860  44.680  0.00  0.00            
ATOM   4474 H18R DOPAX   1      78.470  30.880  45.020  0.00  0.00            
ATOM   4475 H18S DOPAX   1      78.820  29.170  45.250  0.00  0.00            
ATOM   4476 H18T DOPAX   1      77.130  29.680  45.050  0.00  0.00            
ATOM   4477  C33 DOPAX   1      79.080  26.410  24.490  0.00  0.00            
ATOM   4478  H3X DOPAX   1      79.720  27.300  24.320  0.00  0.00            
ATOM   4479  H3Y DOPAX   1      79.710  25.610  24.920  0.00  0.00            
ATOM   4480  C34 DOPAX   1      78.100  26.610  25.620  0.00  0.00            
ATOM   4481  H4X DOPAX   1      77.450  27.390  25.160  0.00  0.00            
ATOM   4482  H4Y DOPAX   1      77.570  25.660  25.820  0.00  0.00            
ATOM   4483  C35 DOPAX   1      78.750  27.160  26.800  0.00  0.00            
ATOM   4484  H5X DOPAX   1      78.940  28.220  26.540  0.00  0.00            
ATOM   4485  H5Y DOPAX   1      79.630  26.630  27.220  0.00  0.00            
ATOM   4486  C36 DOPAX   1      77.840  27.190  28.020  0.00  0.00            
ATOM   4487  H6X DOPAX   1      76.910  27.770  27.840  0.00  0.00            
ATOM   4488  H6Y DOPAX   1      77.510  26.200  28.400  0.00  0.00            
ATOM   4489  C37 DOPAX   1      78.530  27.970  29.130  0.00  0.00            
ATOM   4490  H7X DOPAX   1      79.420  27.360  29.410  0.00  0.00            
ATOM   4491  H7Y DOPAX   1      78.910  28.960  28.800  0.00  0.00            
ATOM   4492  C38 DOPAX   1      77.630  28.090  30.320  0.00  0.00            
ATOM   4493  H8X DOPAX   1      76.720  28.690  30.060  0.00  0.00            
ATOM   4494  H8Y DOPAX   1      77.320  27.100  30.710  0.00  0.00            
ATOM   4495  C39 DOPAX   1      78.330  28.870  31.460  0.00  0.00            
ATOM   4496  H9X DOPAX   1      78.410  29.950  31.260  0.00  0.00            
ATOM   4497 C310 DOPAX   1      78.790  28.390  32.600  0.00  0.00            
ATOM   4498 H10X DOPAX   1      79.290  29.130  33.240  0.00  0.00            
ATOM   4499 C311 DOPAX   1      78.830  26.970  33.030  0.00  0.00            
ATOM   4500 H11X DOPAX   1      79.870  26.610  33.200  0.00  0.00            
ATOM   4501 H11Y DOPAX   1      78.400  26.280  32.270  0.00  0.00            
ATOM   4502 C312 DOPAX   1      77.910  26.910  34.280  0.00  0.00            
ATOM   4503 H12X DOPAX   1      76.850  26.960  33.940  0.00  0.00            
ATOM   4504 H12Y DOPAX   1      78.000  27.760  34.980  0.00  0.00            
ATOM   4505 C313 DOPAX   1      77.940  25.610  35.050  0.00  0.00            
ATOM   4506 H13X DOPAX   1      77.840  24.740  34.370  0.00  0.00            
ATOM   4507 H13Y DOPAX   1      78.870  25.540  35.650  0.00  0.00            
ATOM   4508 C314 DOPAX   1      76.840  25.540  36.130  0.00  0.00            
ATOM   4509 H14X DOPAX   1      76.750  24.480  36.470  0.00  0.00            
ATOM   4510 H14Y DOPAX   1      75.880  25.650  35.590  0.00  0.00            
ATOM   4511 C315 DOPAX   1      77.060  26.460  37.370  0.00  0.00            
ATOM   4512 H15X DOPAX   1      77.960  27.110  37.290  0.00  0.00            
ATOM   4513 H15Y DOPAX   1      76.210  27.160  37.480  0.00  0.00            
ATOM   4514 C316 DOPAX   1      77.260  25.670  38.670  0.00  0.00            
ATOM   4515 H16X DOPAX   1      76.300  25.130  38.830  0.00  0.00            
ATOM   4516 H16Y DOPAX   1      77.540  26.390  39.470  0.00  0.00            
ATOM   4517 C317 DOPAX   1      78.420  24.700  38.650  0.00  0.00            
ATOM   4518 H17X DOPAX   1      78.090  23.650  38.530  0.00  0.00            
ATOM   4519 H17Y DOPAX   1      79.100  24.970  37.810  0.00  0.00            
ATOM   4520 C318 DOPAX   1      79.100  24.550  40.000  0.00  0.00            
ATOM   4521 H18X DOPAX   1      79.720  23.630  40.040  0.00  0.00            
ATOM   4522 H18Y DOPAX   1      79.720  25.420  40.310  0.00  0.00            
ATOM   4523 H18Z DOPAX   1      78.320  24.540  40.790  0.00  0.00            
ATOM   4524  C1  BGLCX   2      72.760  29.420  20.280  0.00  0.00            
ATOM   4525  H1  BGLCX   2      72.000  30.030  20.820  0.00  0.00            
ATOM   4526  O1  BGLCX   2      74.080  29.940  20.470  0.00  0.00            
ATOM   4527  C5  BGLCX   2      71.490  27.450  20.640  0.00  0.00            
ATOM   4528  H5  BGLCX   2      70.730  28.050  21.180  0.00  0.00            
ATOM   4529  O5  BGLCX   2      72.790  27.970  20.780  0.00  0.00            
ATOM   4530  C2  BGLCX   2      72.530  29.470  18.750  0.00  0.00            
ATOM   4531  H2  BGLCX   2      73.390  29.010  18.210  0.00  0.00            
ATOM   4532  O2  BGLCX   2      72.590  30.810  18.230  0.00  0.00            
ATOM   4533  HO2 BGLCX   2      73.440  30.980  17.820  0.00  0.00            
ATOM   4534  C3  BGLCX   2      71.290  28.690  18.350  0.00  0.00            
ATOM   4535  H3  BGLCX   2      70.450  29.390  18.590  0.00  0.00            
ATOM   4536  O3  BGLCX   2      71.280  28.490  16.960  0.00  0.00            
ATOM   4537  HO3 BGLCX   2      70.420  28.230  16.620  0.00  0.00            
ATOM   4538  C4  BGLCX   2      71.240  27.410  19.120  0.00  0.00            
ATOM   4539  H4  BGLCX   2      72.050  26.710  18.830  0.00  0.00            
ATOM   4540  O4  BGLCX   2      69.970  26.740  18.800  0.00  0.00            
ATOM   4541  HO4 BGLCX   2      69.300  27.420  18.870  0.00  0.00            
ATOM   4542  C6  BGLCX   2      71.500  26.040  21.340  0.00  0.00            
ATOM   4543  H61 BGLCX   2      71.780  26.270  22.390  0.00  0.00            
ATOM   4544  H62 BGLCX   2      70.480  25.590  21.280  0.00  0.00            
ATOM   4545  O6  BGLCX   2      72.520  25.180  20.840  0.00  0.00            
ATOM   4546  HO6 BGLCX   2      73.390  25.470  21.120  0.00  0.00            
ATOM   4547  C1  DOPAX   1      45.460  57.050  22.940  0.00  0.00            
ATOM   4548  HA  DOPAX   1      46.480  56.630  23.020  0.00  0.00            
ATOM   4549  HB  DOPAX   1      45.420  58.150  23.120  0.00  0.00            
ATOM   4550  C2  DOPAX   1      44.570  56.450  24.000  0.00  0.00            
ATOM   4551  HS  DOPAX   1      43.530  56.790  23.820  0.00  0.00            
ATOM   4552  O21 DOPAX   1      44.880  56.940  25.350  0.00  0.00            
ATOM   4553  C21 DOPAX   1      44.340  58.100  25.700  0.00  0.00            
ATOM   4554  O22 DOPAX   1      43.760  58.880  24.970  0.00  0.00            
ATOM   4555  C22 DOPAX   1      44.670  58.390  27.170  0.00  0.00            
ATOM   4556  H2R DOPAX   1      44.470  59.460  27.400  0.00  0.00            
ATOM   4557  H2S DOPAX   1      45.770  58.220  27.270  0.00  0.00            
ATOM   4558  C3  DOPAX   1      44.680  55.000  23.960  0.00  0.00            
ATOM   4559  HX  DOPAX   1      45.720  54.780  24.290  0.00  0.00            
ATOM   4560  HY  DOPAX   1      44.590  54.510  22.970  0.00  0.00            
ATOM   4561  O31 DOPAX   1      43.730  54.460  24.870  0.00  0.00            
ATOM   4562  C31 DOPAX   1      43.710  53.090  24.990  0.00  0.00            
ATOM   4563  O32 DOPAX   1      44.580  52.370  24.530  0.00  0.00            
ATOM   4564  C32 DOPAX   1      42.540  52.670  25.890  0.00  0.00            
ATOM   4565  H2X DOPAX   1      41.600  53.020  25.430  0.00  0.00            
ATOM   4566  H2Y DOPAX   1      42.800  53.220  26.820  0.00  0.00            
ATOM   4567  C23 DOPAX   1      43.980  57.480  28.210  0.00  0.00            
ATOM   4568  H3R DOPAX   1      44.720  57.420  29.030  0.00  0.00            
ATOM   4569  H3S DOPAX   1      43.760  56.430  27.920  0.00  0.00            
ATOM   4570  C24 DOPAX   1      42.810  58.300  28.720  0.00  0.00            
ATOM   4571  H4R DOPAX   1      42.150  58.640  27.900  0.00  0.00            
ATOM   4572  H4S DOPAX   1      43.130  59.210  29.280  0.00  0.00            
ATOM   4573  C25 DOPAX   1      42.070  57.510  29.730  0.00  0.00            
ATOM   4574  H5R DOPAX   1      42.630  57.530  30.690  0.00  0.00            
ATOM   4575  H5S DOPAX   1      42.030  56.450  29.410  0.00  0.00            
ATOM   4576  C26 DOPAX   1      40.740  58.000  30.040  0.00  0.00            
ATOM   4577  H6R DOPAX   1      40.130  58.150  29.130  0.00  0.00            
ATOM   4578  H6S DOPAX   1      40.830  59.010  30.500  0.00  0.00            
ATOM   4579  C27 DOPAX   1      39.960  57.050  30.990  0.00  0.00            
ATOM   4580  H7R DOPAX   1      39.660  56.100  30.500  0.00  0.00            
ATOM   4581  H7S DOPAX   1      39.010  57.560  31.240  0.00  0.00            
ATOM   4582  C28 DOPAX   1      40.670  56.710  32.390  0.00  0.00            
ATOM   4583  H8R DOPAX   1      40.850  57.670  32.910  0.00  0.00            
ATOM   4584  H8S DOPAX   1      41.620  56.190  32.150  0.00  0.00            
ATOM   4585  C29 DOPAX   1      39.770  55.800  33.220  0.00  0.00            
ATOM   4586  H9R DOPAX   1      39.680  54.740  32.920  0.00  0.00            
ATOM   4587 C210 DOPAX   1      39.110  56.190  34.370  0.00  0.00            
ATOM   4588 H10R DOPAX   1      38.530  55.440  34.920  0.00  0.00            
ATOM   4589 C211 DOPAX   1      39.180  57.490  35.090  0.00  0.00            
ATOM   4590 H11R DOPAX   1      39.810  58.300  34.670  0.00  0.00            
ATOM   4591 H11S DOPAX   1      39.650  57.310  36.080  0.00  0.00            
ATOM   4592 C212 DOPAX   1      37.750  58.020  35.460  0.00  0.00            
ATOM   4593 H12R DOPAX   1      37.340  58.560  34.580  0.00  0.00            
ATOM   4594 H12S DOPAX   1      37.920  58.860  36.180  0.00  0.00            
ATOM   4595 C213 DOPAX   1      36.680  57.030  36.000  0.00  0.00            
ATOM   4596 H13R DOPAX   1      37.120  56.510  36.880  0.00  0.00            
ATOM   4597 H13S DOPAX   1      36.500  56.240  35.240  0.00  0.00            
ATOM   4598 C214 DOPAX   1      35.330  57.680  36.430  0.00  0.00            
ATOM   4599 H14R DOPAX   1      35.060  58.080  35.430  0.00  0.00            
ATOM   4600 H14S DOPAX   1      35.460  58.450  37.220  0.00  0.00            
ATOM   4601 C215 DOPAX   1      34.320  56.790  37.020  0.00  0.00            
ATOM   4602 H15R DOPAX   1      33.400  57.160  37.510  0.00  0.00            
ATOM   4603 H15S DOPAX   1      34.850  56.220  37.810  0.00  0.00            
ATOM   4604 C216 DOPAX   1      33.800  55.770  35.960  0.00  0.00            
ATOM   4605 H16R DOPAX   1      34.590  55.020  35.760  0.00  0.00            
ATOM   4606 H16S DOPAX   1      33.550  56.480  35.140  0.00  0.00            
ATOM   4607 C217 DOPAX   1      32.520  54.930  36.410  0.00  0.00            
ATOM   4608 H17R DOPAX   1      32.280  54.370  35.480  0.00  0.00            
ATOM   4609 H17S DOPAX   1      31.670  55.590  36.670  0.00  0.00            
ATOM   4610 C218 DOPAX   1      32.800  53.890  37.510  0.00  0.00            
ATOM   4611 H18R DOPAX   1      33.590  53.200  37.140  0.00  0.00            
ATOM   4612 H18S DOPAX   1      31.820  53.360  37.490  0.00  0.00            
ATOM   4613 H18T DOPAX   1      33.010  54.300  38.520  0.00  0.00            
ATOM   4614  C33 DOPAX   1      42.400  51.140  26.170  0.00  0.00            
ATOM   4615  H3X DOPAX   1      42.350  50.580  25.210  0.00  0.00            
ATOM   4616  H3Y DOPAX   1      41.430  51.000  26.690  0.00  0.00            
ATOM   4617  C34 DOPAX   1      43.500  50.560  27.070  0.00  0.00            
ATOM   4618  H4X DOPAX   1      44.490  50.570  26.550  0.00  0.00            
ATOM   4619  H4Y DOPAX   1      43.520  51.080  28.050  0.00  0.00            
ATOM   4620  C35 DOPAX   1      43.330  49.020  27.330  0.00  0.00            
ATOM   4621  H5X DOPAX   1      43.160  48.490  26.360  0.00  0.00            
ATOM   4622  H5Y DOPAX   1      42.430  48.780  27.940  0.00  0.00            
ATOM   4623  C36 DOPAX   1      44.490  48.470  28.080  0.00  0.00            
ATOM   4624  H6X DOPAX   1      45.410  48.410  27.470  0.00  0.00            
ATOM   4625  H6Y DOPAX   1      44.780  49.170  28.880  0.00  0.00            
ATOM   4626  C37 DOPAX   1      44.270  47.090  28.570  0.00  0.00            
ATOM   4627  H7X DOPAX   1      43.620  47.260  29.450  0.00  0.00            
ATOM   4628  H7Y DOPAX   1      43.920  46.310  27.860  0.00  0.00            
ATOM   4629  C38 DOPAX   1      45.610  46.510  29.140  0.00  0.00            
ATOM   4630  H8X DOPAX   1      46.410  46.670  28.380  0.00  0.00            
ATOM   4631  H8Y DOPAX   1      46.000  47.180  29.930  0.00  0.00            
ATOM   4632  C39 DOPAX   1      45.390  45.070  29.500  0.00  0.00            
ATOM   4633  H9X DOPAX   1      45.580  44.330  28.710  0.00  0.00            
ATOM   4634 C310 DOPAX   1      44.930  44.690  30.730  0.00  0.00            
ATOM   4635 H10X DOPAX   1      44.870  43.620  30.950  0.00  0.00            
ATOM   4636 C311 DOPAX   1      44.480  45.630  31.810  0.00  0.00            
ATOM   4637 H11X DOPAX   1      43.510  46.020  31.410  0.00  0.00            
ATOM   4638 H11Y DOPAX   1      45.070  46.570  31.790  0.00  0.00            
ATOM   4639 C312 DOPAX   1      44.320  44.880  33.130  0.00  0.00            
ATOM   4640 H12X DOPAX   1      45.280  44.440  33.470  0.00  0.00            
ATOM   4641 H12Y DOPAX   1      43.590  44.060  32.980  0.00  0.00            
ATOM   4642 C313 DOPAX   1      43.750  45.850  34.220  0.00  0.00            
ATOM   4643 H13X DOPAX   1      44.680  46.340  34.570  0.00  0.00            
ATOM   4644 H13Y DOPAX   1      43.180  46.730  33.860  0.00  0.00            
ATOM   4645 C314 DOPAX   1      43.190  45.190  35.480  0.00  0.00            
ATOM   4646 H14X DOPAX   1      43.300  46.000  36.250  0.00  0.00            
ATOM   4647 H14Y DOPAX   1      43.830  44.310  35.720  0.00  0.00            
ATOM   4648 C315 DOPAX   1      41.740  44.690  35.450  0.00  0.00            
ATOM   4649 H15X DOPAX   1      41.550  44.060  34.560  0.00  0.00            
ATOM   4650 H15Y DOPAX   1      41.690  44.050  36.360  0.00  0.00            
ATOM   4651 C316 DOPAX   1      40.660  45.770  35.330  0.00  0.00            
ATOM   4652 H16X DOPAX   1      39.650  45.310  35.340  0.00  0.00            
ATOM   4653 H16Y DOPAX   1      40.760  46.090  34.270  0.00  0.00            
ATOM   4654 C317 DOPAX   1      40.630  47.030  36.300  0.00  0.00            
ATOM   4655 H17X DOPAX   1      40.870  46.590  37.290  0.00  0.00            
ATOM   4656 H17Y DOPAX   1      41.590  47.560  36.130  0.00  0.00            
ATOM   4657 C318 DOPAX   1      39.480  47.910  36.160  0.00  0.00            
ATOM   4658 H18X DOPAX   1      39.070  48.060  35.140  0.00  0.00            
ATOM   4659 H18Y DOPAX   1      38.650  47.560  36.810  0.00  0.00            
ATOM   4660 H18Z DOPAX   1      39.780  48.930  36.480  0.00  0.00            
ATOM   4661  C1  BGLCX   2      45.770  56.610  20.660  0.00  0.00            
ATOM   4662  H1  BGLCX   2      46.330  55.700  20.980  0.00  0.00            
ATOM   4663  O1  BGLCX   2      44.850  56.880  21.650  0.00  0.00            
ATOM   4664  C5  BGLCX   2      47.510  57.440  19.350  0.00  0.00            
ATOM   4665  H5  BGLCX   2      48.070  56.560  19.740  0.00  0.00            
ATOM   4666  O5  BGLCX   2      46.570  57.770  20.380  0.00  0.00            
ATOM   4667  C2  BGLCX   2      44.930  56.230  19.460  0.00  0.00            
ATOM   4668  H2  BGLCX   2      44.300  57.080  19.140  0.00  0.00            
ATOM   4669  O2  BGLCX   2      43.980  55.190  19.820  0.00  0.00            
ATOM   4670  HO2 BGLCX   2      43.140  55.550  20.110  0.00  0.00            
ATOM   4671  C3  BGLCX   2      45.820  55.820  18.280  0.00  0.00            
ATOM   4672  H3  BGLCX   2      46.330  54.840  18.400  0.00  0.00            
ATOM   4673  O3  BGLCX   2      45.020  55.570  17.130  0.00  0.00            
ATOM   4674  HO3 BGLCX   2      45.430  55.030  16.450  0.00  0.00            
ATOM   4675  C4  BGLCX   2      46.760  56.990  18.050  0.00  0.00            
ATOM   4676  H4  BGLCX   2      46.140  57.840  17.670  0.00  0.00            
ATOM   4677  O4  BGLCX   2      47.650  56.590  17.060  0.00  0.00            
ATOM   4678  HO4 BGLCX   2      47.630  57.220  16.340  0.00  0.00            
ATOM   4679  C6  BGLCX   2      48.470  58.660  19.210  0.00  0.00            
ATOM   4680  H61 BGLCX   2      49.120  58.490  18.330  0.00  0.00            
ATOM   4681  H62 BGLCX   2      47.910  59.620  19.060  0.00  0.00            
ATOM   4682  O6  BGLCX   2      49.300  58.830  20.420  0.00  0.00            
ATOM   4683  HO6 BGLCX   2      49.700  57.960  20.500  0.00  0.00            
ATOM   4684  C1  DOPAX   1      28.890  13.720  27.950  0.00  0.00            
ATOM   4685  HA  DOPAX   1      29.840  14.260  27.720  0.00  0.00            
ATOM   4686  HB  DOPAX   1      28.190  14.190  27.230  0.00  0.00            
ATOM   4687  C2  DOPAX   1      28.220  13.990  29.290  0.00  0.00            
ATOM   4688  HS  DOPAX   1      27.440  13.260  29.590  0.00  0.00            
ATOM   4689  O21 DOPAX   1      27.720  15.350  29.210  0.00  0.00            
ATOM   4690  C21 DOPAX   1      26.610  15.600  29.920  0.00  0.00            
ATOM   4691  O22 DOPAX   1      26.020  14.750  30.610  0.00  0.00            
ATOM   4692  C22 DOPAX   1      26.400  17.110  29.910  0.00  0.00            
ATOM   4693  H2R DOPAX   1      26.010  17.380  28.910  0.00  0.00            
ATOM   4694  H2S DOPAX   1      27.350  17.590  30.230  0.00  0.00            
ATOM   4695  C3  DOPAX   1      29.250  13.850  30.410  0.00  0.00            
ATOM   4696  HX  DOPAX   1      30.060  14.560  30.150  0.00  0.00            
ATOM   4697  HY  DOPAX   1      29.770  12.870  30.430  0.00  0.00            
ATOM   4698  O31 DOPAX   1      28.840  14.340  31.720  0.00  0.00            
ATOM   4699  C31 DOPAX   1      28.460  13.410  32.500  0.00  0.00            
ATOM   4700  O32 DOPAX   1      28.080  12.280  32.110  0.00  0.00            
ATOM   4701  C32 DOPAX   1      28.340  13.950  33.920  0.00  0.00            
ATOM   4702  H2X DOPAX   1      27.760  14.900  33.990  0.00  0.00            
ATOM   4703  H2Y DOPAX   1      29.380  14.080  34.280  0.00  0.00            
ATOM   4704  C23 DOPAX   1      25.300  17.530  30.930  0.00  0.00            
ATOM   4705  H3R DOPAX   1      24.320  17.030  30.760  0.00  0.00            
ATOM   4706  H3S DOPAX   1      25.100  18.600  30.690  0.00  0.00            
ATOM   4707  C24 DOPAX   1      25.550  17.370  32.470  0.00  0.00            
ATOM   4708  H4R DOPAX   1      26.520  17.850  32.760  0.00  0.00            
ATOM   4709  H4S DOPAX   1      25.810  16.320  32.700  0.00  0.00            
ATOM   4710  C25 DOPAX   1      24.390  17.690  33.340  0.00  0.00            
ATOM   4711  H5R DOPAX   1      23.540  17.080  32.980  0.00  0.00            
ATOM   4712  H5S DOPAX   1      24.090  18.760  33.320  0.00  0.00            
ATOM   4713  C26 DOPAX   1      24.720  17.480  34.840  0.00  0.00            
ATOM   4714  H6R DOPAX   1      25.450  18.240  35.160  0.00  0.00            
ATOM   4715  H6S DOPAX   1      25.140  16.450  34.890  0.00  0.00            
ATOM   4716  C27 DOPAX   1      23.470  17.630  35.740  0.00  0.00            
ATOM   4717  H7R DOPAX   1      22.730  16.990  35.220  0.00  0.00            
ATOM   4718  H7S DOPAX   1      23.010  18.640  35.660  0.00  0.00            
ATOM   4719  C28 DOPAX   1      23.500  17.010  37.150  0.00  0.00            
ATOM   4720  H8R DOPAX   1      23.850  15.950  37.120  0.00  0.00            
ATOM   4721  H8S DOPAX   1      22.450  16.820  37.460  0.00  0.00            
ATOM   4722  C29 DOPAX   1      24.430  17.860  38.050  0.00  0.00            
ATOM   4723  H9R DOPAX   1      25.470  17.550  37.890  0.00  0.00            
ATOM   4724 C210 DOPAX   1      23.980  18.860  38.840  0.00  0.00            
ATOM   4725 H10R DOPAX   1      24.760  19.540  39.220  0.00  0.00            
ATOM   4726 C211 DOPAX   1      22.550  19.360  38.930  0.00  0.00            
ATOM   4727 H11R DOPAX   1      21.820  18.610  38.550  0.00  0.00            
ATOM   4728 H11S DOPAX   1      22.470  20.250  38.270  0.00  0.00            
ATOM   4729 C212 DOPAX   1      22.140  19.990  40.290  0.00  0.00            
ATOM   4730 H12R DOPAX   1      22.760  19.360  40.960  0.00  0.00            
ATOM   4731 H12S DOPAX   1      21.060  19.790  40.480  0.00  0.00            
ATOM   4732 C213 DOPAX   1      22.630  21.460  40.280  0.00  0.00            
ATOM   4733 H13R DOPAX   1      22.150  22.070  39.490  0.00  0.00            
ATOM   4734 H13S DOPAX   1      23.710  21.330  40.050  0.00  0.00            
ATOM   4735 C214 DOPAX   1      22.370  22.100  41.620  0.00  0.00            
ATOM   4736 H14R DOPAX   1      22.910  21.550  42.420  0.00  0.00            
ATOM   4737 H14S DOPAX   1      21.270  22.070  41.810  0.00  0.00            
ATOM   4738 C215 DOPAX   1      22.860  23.540  41.650  0.00  0.00            
ATOM   4739 H15R DOPAX   1      22.360  24.120  42.450  0.00  0.00            
ATOM   4740 H15S DOPAX   1      22.380  23.970  40.740  0.00  0.00            
ATOM   4741 C216 DOPAX   1      24.300  23.760  41.910  0.00  0.00            
ATOM   4742 H16R DOPAX   1      24.890  23.780  40.980  0.00  0.00            
ATOM   4743 H16S DOPAX   1      24.710  23.000  42.610  0.00  0.00            
ATOM   4744 C217 DOPAX   1      24.590  25.110  42.580  0.00  0.00            
ATOM   4745 H17R DOPAX   1      25.570  25.150  43.100  0.00  0.00            
ATOM   4746 H17S DOPAX   1      23.820  25.310  43.360  0.00  0.00            
ATOM   4747 C218 DOPAX   1      24.600  26.360  41.680  0.00  0.00            
ATOM   4748 H18R DOPAX   1      25.530  26.350  41.060  0.00  0.00            
ATOM   4749 H18S DOPAX   1      24.760  27.200  42.380  0.00  0.00            
ATOM   4750 H18T DOPAX   1      23.740  26.590  41.010  0.00  0.00            
ATOM   4751  C33 DOPAX   1      27.700  12.880  34.890  0.00  0.00            
ATOM   4752  H3X DOPAX   1      28.130  11.910  34.570  0.00  0.00            
ATOM   4753  H3Y DOPAX   1      26.630  12.840  34.560  0.00  0.00            
ATOM   4754  C34 DOPAX   1      27.780  13.180  36.390  0.00  0.00            
ATOM   4755  H4X DOPAX   1      27.310  12.360  36.980  0.00  0.00            
ATOM   4756  H4Y DOPAX   1      28.850  13.270  36.670  0.00  0.00            
ATOM   4757  C35 DOPAX   1      26.930  14.400  36.860  0.00  0.00            
ATOM   4758  H5X DOPAX   1      25.930  14.250  36.400  0.00  0.00            
ATOM   4759  H5Y DOPAX   1      27.270  15.360  36.420  0.00  0.00            
ATOM   4760  C36 DOPAX   1      26.890  14.690  38.390  0.00  0.00            
ATOM   4761  H6X DOPAX   1      26.050  15.320  38.730  0.00  0.00            
ATOM   4762  H6Y DOPAX   1      26.860  13.720  38.920  0.00  0.00            
ATOM   4763  C37 DOPAX   1      28.110  15.620  38.840  0.00  0.00            
ATOM   4764  H7X DOPAX   1      29.000  14.960  38.830  0.00  0.00            
ATOM   4765  H7Y DOPAX   1      28.190  16.400  38.050  0.00  0.00            
ATOM   4766  C38 DOPAX   1      27.830  16.140  40.230  0.00  0.00            
ATOM   4767  H8X DOPAX   1      26.810  16.580  40.300  0.00  0.00            
ATOM   4768  H8Y DOPAX   1      27.830  15.220  40.850  0.00  0.00            
ATOM   4769  C39 DOPAX   1      28.830  17.040  40.920  0.00  0.00            
ATOM   4770  H9X DOPAX   1      29.790  16.520  41.070  0.00  0.00            
ATOM   4771 C310 DOPAX   1      28.670  18.330  41.320  0.00  0.00            
ATOM   4772 H10X DOPAX   1      29.460  18.760  41.960  0.00  0.00            
ATOM   4773 C311 DOPAX   1      27.510  19.230  41.150  0.00  0.00            
ATOM   4774 H11X DOPAX   1      27.480  19.880  42.050  0.00  0.00            
ATOM   4775 H11Y DOPAX   1      26.620  18.610  41.400  0.00  0.00            
ATOM   4776 C312 DOPAX   1      27.350  20.140  39.900  0.00  0.00            
ATOM   4777 H12X DOPAX   1      26.550  20.890  40.050  0.00  0.00            
ATOM   4778 H12Y DOPAX   1      27.070  19.440  39.090  0.00  0.00            
ATOM   4779 C313 DOPAX   1      28.690  20.800  39.430  0.00  0.00            
ATOM   4780 H13X DOPAX   1      29.440  20.060  39.090  0.00  0.00            
ATOM   4781 H13Y DOPAX   1      28.420  21.400  38.530  0.00  0.00            
ATOM   4782 C314 DOPAX   1      29.340  21.760  40.490  0.00  0.00            
ATOM   4783 H14X DOPAX   1      30.440  21.720  40.380  0.00  0.00            
ATOM   4784 H14Y DOPAX   1      29.270  21.330  41.510  0.00  0.00            
ATOM   4785 C315 DOPAX   1      28.800  23.130  40.430  0.00  0.00            
ATOM   4786 H15X DOPAX   1      29.010  23.690  39.490  0.00  0.00            
ATOM   4787 H15Y DOPAX   1      27.700  23.080  40.540  0.00  0.00            
ATOM   4788 C316 DOPAX   1      29.130  23.910  41.720  0.00  0.00            
ATOM   4789 H16X DOPAX   1      30.190  23.960  42.040  0.00  0.00            
ATOM   4790 H16Y DOPAX   1      28.610  23.370  42.540  0.00  0.00            
ATOM   4791 C317 DOPAX   1      28.840  25.370  41.690  0.00  0.00            
ATOM   4792 H17X DOPAX   1      29.510  25.910  41.000  0.00  0.00            
ATOM   4793 H17Y DOPAX   1      27.880  25.520  41.150  0.00  0.00            
ATOM   4794 C318 DOPAX   1      28.690  26.080  43.040  0.00  0.00            
ATOM   4795 H18X DOPAX   1      29.680  26.000  43.550  0.00  0.00            
ATOM   4796 H18Y DOPAX   1      28.590  27.170  42.840  0.00  0.00            
ATOM   4797 H18Z DOPAX   1      27.820  25.710  43.630  0.00  0.00            
ATOM   4798  C1  BGLCX   2      29.190  11.980  26.430  0.00  0.00            
ATOM   4799  H1  BGLCX   2      29.810  12.690  25.850  0.00  0.00            
ATOM   4800  O1  BGLCX   2      29.080  12.300  27.820  0.00  0.00            
ATOM   4801  C5  BGLCX   2      27.880  11.870  24.390  0.00  0.00            
ATOM   4802  H5  BGLCX   2      28.580  12.640  24.000  0.00  0.00            
ATOM   4803  O5  BGLCX   2      27.850  12.070  25.830  0.00  0.00            
ATOM   4804  C2  BGLCX   2      29.700  10.610  26.220  0.00  0.00            
ATOM   4805  H2  BGLCX   2      29.050   9.900  26.780  0.00  0.00            
ATOM   4806  O2  BGLCX   2      31.040  10.530  26.750  0.00  0.00            
ATOM   4807  HO2 BGLCX   2      31.040  10.100  27.610  0.00  0.00            
ATOM   4808  C3  BGLCX   2      29.700  10.280  24.750  0.00  0.00            
ATOM   4809  H3  BGLCX   2      30.390  11.000  24.260  0.00  0.00            
ATOM   4810  O3  BGLCX   2      30.280   9.030  24.460  0.00  0.00            
ATOM   4811  HO3 BGLCX   2      29.950   8.340  25.040  0.00  0.00            
ATOM   4812  C4  BGLCX   2      28.430  10.500  23.980  0.00  0.00            
ATOM   4813  H4  BGLCX   2      27.720   9.700  24.280  0.00  0.00            
ATOM   4814  O4  BGLCX   2      28.590  10.440  22.500  0.00  0.00            
ATOM   4815  HO4 BGLCX   2      28.310   9.550  22.280  0.00  0.00            
ATOM   4816  C6  BGLCX   2      26.540  12.180  23.820  0.00  0.00            
ATOM   4817  H61 BGLCX   2      26.320  13.270  23.880  0.00  0.00            
ATOM   4818  H62 BGLCX   2      26.590  12.020  22.730  0.00  0.00            
ATOM   4819  O6  BGLCX   2      25.420  11.380  24.360  0.00  0.00            
ATOM   4820  HO6 BGLCX   2      24.750  11.840  24.870  0.00  0.00            
ATOM   4821  C1  DOPAX   1      51.850  51.110  24.750  0.00  0.00            
ATOM   4822  HA  DOPAX   1      51.200  50.600  24.000  0.00  0.00            
ATOM   4823  HB  DOPAX   1      52.390  50.260  25.210  0.00  0.00            
ATOM   4824  C2  DOPAX   1      50.930  51.650  25.840  0.00  0.00            
ATOM   4825  HS  DOPAX   1      51.630  51.820  26.680  0.00  0.00            
ATOM   4826  O21 DOPAX   1      49.980  50.680  26.130  0.00  0.00            
ATOM   4827  C21 DOPAX   1      49.600  50.610  27.460  0.00  0.00            
ATOM   4828  O22 DOPAX   1      50.130  51.240  28.330  0.00  0.00            
ATOM   4829  C22 DOPAX   1      48.560  49.560  27.610  0.00  0.00            
ATOM   4830  H2R DOPAX   1      48.850  48.800  26.860  0.00  0.00            
ATOM   4831  H2S DOPAX   1      47.580  49.990  27.310  0.00  0.00            
ATOM   4832  C3  DOPAX   1      50.280  53.000  25.450  0.00  0.00            
ATOM   4833  HX  DOPAX   1      49.720  52.970  24.490  0.00  0.00            
ATOM   4834  HY  DOPAX   1      51.080  53.700  25.110  0.00  0.00            
ATOM   4835  O31 DOPAX   1      49.540  53.620  26.540  0.00  0.00            
ATOM   4836  C31 DOPAX   1      48.210  53.350  26.500  0.00  0.00            
ATOM   4837  O32 DOPAX   1      47.660  52.530  25.780  0.00  0.00            
ATOM   4838  C32 DOPAX   1      47.510  54.180  27.580  0.00  0.00            
ATOM   4839  H2X DOPAX   1      46.960  55.030  27.120  0.00  0.00            
ATOM   4840  H2Y DOPAX   1      48.250  54.660  28.260  0.00  0.00            
ATOM   4841  C23 DOPAX   1      48.530  48.960  29.060  0.00  0.00            
ATOM   4842  H3R DOPAX   1      49.560  48.900  29.450  0.00  0.00            
ATOM   4843  H3S DOPAX   1      48.240  47.890  28.990  0.00  0.00            
ATOM   4844  C24 DOPAX   1      47.730  49.700  30.130  0.00  0.00            
ATOM   4845  H4R DOPAX   1      46.710  49.770  29.690  0.00  0.00            
ATOM   4846  H4S DOPAX   1      48.150  50.720  30.260  0.00  0.00            
ATOM   4847  C25 DOPAX   1      47.720  48.950  31.500  0.00  0.00            
ATOM   4848  H5R DOPAX   1      48.770  48.970  31.860  0.00  0.00            
ATOM   4849  H5S DOPAX   1      47.550  47.860  31.440  0.00  0.00            
ATOM   4850  C26 DOPAX   1      46.830  49.580  32.610  0.00  0.00            
ATOM   4851  H6R DOPAX   1      45.770  49.410  32.340  0.00  0.00            
ATOM   4852  H6S DOPAX   1      46.970  50.680  32.610  0.00  0.00            
ATOM   4853  C27 DOPAX   1      47.100  49.050  34.020  0.00  0.00            
ATOM   4854  H7R DOPAX   1      48.140  49.340  34.250  0.00  0.00            
ATOM   4855  H7S DOPAX   1      47.120  47.950  33.870  0.00  0.00            
ATOM   4856  C28 DOPAX   1      46.070  49.390  35.100  0.00  0.00            
ATOM   4857  H8R DOPAX   1      45.060  49.250  34.660  0.00  0.00            
ATOM   4858  H8S DOPAX   1      46.130  50.490  35.300  0.00  0.00            
ATOM   4859  C29 DOPAX   1      46.320  48.380  36.210  0.00  0.00            
ATOM   4860  H9R DOPAX   1      46.630  47.410  35.810  0.00  0.00            
ATOM   4861 C210 DOPAX   1      46.110  48.410  37.600  0.00  0.00            
ATOM   4862 H10R DOPAX   1      46.280  47.490  38.180  0.00  0.00            
ATOM   4863 C211 DOPAX   1      45.660  49.520  38.510  0.00  0.00            
ATOM   4864 H11R DOPAX   1      45.630  50.460  37.930  0.00  0.00            
ATOM   4865 H11S DOPAX   1      46.380  49.790  39.310  0.00  0.00            
ATOM   4866 C212 DOPAX   1      44.210  49.380  39.110  0.00  0.00            
ATOM   4867 H12R DOPAX   1      44.310  50.130  39.920  0.00  0.00            
ATOM   4868 H12S DOPAX   1      44.060  48.350  39.490  0.00  0.00            
ATOM   4869 C213 DOPAX   1      43.120  49.850  38.120  0.00  0.00            
ATOM   4870 H13R DOPAX   1      42.920  49.120  37.310  0.00  0.00            
ATOM   4871 H13S DOPAX   1      43.640  50.760  37.740  0.00  0.00            
ATOM   4872 C214 DOPAX   1      41.790  50.400  38.660  0.00  0.00            
ATOM   4873 H14R DOPAX   1      41.190  50.710  37.780  0.00  0.00            
ATOM   4874 H14S DOPAX   1      41.990  51.340  39.220  0.00  0.00            
ATOM   4875 C215 DOPAX   1      41.000  49.390  39.440  0.00  0.00            
ATOM   4876 H15R DOPAX   1      41.640  48.810  40.130  0.00  0.00            
ATOM   4877 H15S DOPAX   1      40.710  48.550  38.770  0.00  0.00            
ATOM   4878 C216 DOPAX   1      39.800  49.810  40.400  0.00  0.00            
ATOM   4879 H16R DOPAX   1      39.970  50.720  41.020  0.00  0.00            
ATOM   4880 H16S DOPAX   1      39.720  48.950  41.110  0.00  0.00            
ATOM   4881 C217 DOPAX   1      38.360  49.950  39.630  0.00  0.00            
ATOM   4882 H17R DOPAX   1      38.090  48.920  39.340  0.00  0.00            
ATOM   4883 H17S DOPAX   1      38.620  50.630  38.780  0.00  0.00            
ATOM   4884 C218 DOPAX   1      37.170  50.420  40.390  0.00  0.00            
ATOM   4885 H18R DOPAX   1      37.420  51.360  40.940  0.00  0.00            
ATOM   4886 H18S DOPAX   1      36.880  49.640  41.120  0.00  0.00            
ATOM   4887 H18T DOPAX   1      36.290  50.800  39.820  0.00  0.00            
ATOM   4888  C33 DOPAX   1      46.520  53.460  28.530  0.00  0.00            
ATOM   4889  H3X DOPAX   1      46.910  52.430  28.680  0.00  0.00            
ATOM   4890  H3Y DOPAX   1      45.630  53.270  27.890  0.00  0.00            
ATOM   4891  C34 DOPAX   1      46.170  54.290  29.740  0.00  0.00            
ATOM   4892  H4X DOPAX   1      47.110  54.320  30.330  0.00  0.00            
ATOM   4893  H4Y DOPAX   1      45.910  55.340  29.510  0.00  0.00            
ATOM   4894  C35 DOPAX   1      45.060  53.710  30.620  0.00  0.00            
ATOM   4895  H5X DOPAX   1      45.100  54.140  31.640  0.00  0.00            
ATOM   4896  H5Y DOPAX   1      45.170  52.600  30.710  0.00  0.00            
ATOM   4897  C36 DOPAX   1      43.680  53.980  30.120  0.00  0.00            
ATOM   4898  H6X DOPAX   1      43.510  55.070  30.110  0.00  0.00            
ATOM   4899  H6Y DOPAX   1      43.510  53.620  29.090  0.00  0.00            
ATOM   4900  C37 DOPAX   1      42.530  53.510  31.030  0.00  0.00            
ATOM   4901  H7X DOPAX   1      42.710  52.510  31.470  0.00  0.00            
ATOM   4902  H7Y DOPAX   1      42.300  54.220  31.850  0.00  0.00            
ATOM   4903  C38 DOPAX   1      41.230  53.420  30.260  0.00  0.00            
ATOM   4904  H8X DOPAX   1      40.390  53.420  30.990  0.00  0.00            
ATOM   4905  H8Y DOPAX   1      41.070  54.360  29.680  0.00  0.00            
ATOM   4906  C39 DOPAX   1      41.140  52.140  29.510  0.00  0.00            
ATOM   4907  H9X DOPAX   1      41.720  52.140  28.570  0.00  0.00            
ATOM   4908 C310 DOPAX   1      40.410  51.000  29.740  0.00  0.00            
ATOM   4909 H10X DOPAX   1      40.490  50.100  29.120  0.00  0.00            
ATOM   4910 C311 DOPAX   1      39.640  50.660  31.070  0.00  0.00            
ATOM   4911 H11X DOPAX   1      38.580  50.470  30.790  0.00  0.00            
ATOM   4912 H11Y DOPAX   1      39.690  51.570  31.710  0.00  0.00            
ATOM   4913 C312 DOPAX   1      40.340  49.460  31.790  0.00  0.00            
ATOM   4914 H12X DOPAX   1      40.510  48.590  31.120  0.00  0.00            
ATOM   4915 H12Y DOPAX   1      39.670  49.190  32.630  0.00  0.00            
ATOM   4916 C313 DOPAX   1      41.640  49.870  32.580  0.00  0.00            
ATOM   4917 H13X DOPAX   1      42.180  48.910  32.740  0.00  0.00            
ATOM   4918 H13Y DOPAX   1      42.200  50.430  31.790  0.00  0.00            
ATOM   4919 C314 DOPAX   1      41.420  50.760  33.820  0.00  0.00            
ATOM   4920 H14X DOPAX   1      41.100  50.210  34.730  0.00  0.00            
ATOM   4921 H14Y DOPAX   1      40.680  51.570  33.650  0.00  0.00            
ATOM   4922 C315 DOPAX   1      42.680  51.630  34.220  0.00  0.00            
ATOM   4923 H15X DOPAX   1      43.470  51.010  34.690  0.00  0.00            
ATOM   4924 H15Y DOPAX   1      42.970  52.080  33.250  0.00  0.00            
ATOM   4925 C316 DOPAX   1      42.350  52.730  35.190  0.00  0.00            
ATOM   4926 H16X DOPAX   1      42.280  52.460  36.260  0.00  0.00            
ATOM   4927 H16Y DOPAX   1      41.400  53.260  34.960  0.00  0.00            
ATOM   4928 C317 DOPAX   1      43.370  53.810  35.030  0.00  0.00            
ATOM   4929 H17X DOPAX   1      44.400  53.500  35.310  0.00  0.00            
ATOM   4930 H17Y DOPAX   1      43.370  54.110  33.960  0.00  0.00            
ATOM   4931 C318 DOPAX   1      42.940  54.990  35.910  0.00  0.00            
ATOM   4932 H18X DOPAX   1      41.970  55.360  35.530  0.00  0.00            
ATOM   4933 H18Y DOPAX   1      42.780  54.720  36.980  0.00  0.00            
ATOM   4934 H18Z DOPAX   1      43.640  55.840  35.740  0.00  0.00            
ATOM   4935  C1  BGLCX   2      53.500  51.490  23.200  0.00  0.00            
ATOM   4936  H1  BGLCX   2      52.960  50.730  22.580  0.00  0.00            
ATOM   4937  O1  BGLCX   2      52.710  52.050  24.210  0.00  0.00            
ATOM   4938  C5  BGLCX   2      55.320  50.140  22.630  0.00  0.00            
ATOM   4939  H5  BGLCX   2      54.640  49.520  22.000  0.00  0.00            
ATOM   4940  O5  BGLCX   2      54.590  50.750  23.700  0.00  0.00            
ATOM   4941  C2  BGLCX   2      54.030  52.620  22.370  0.00  0.00            
ATOM   4942  H2  BGLCX   2      54.750  53.120  23.060  0.00  0.00            
ATOM   4943  O2  BGLCX   2      53.020  53.570  21.930  0.00  0.00            
ATOM   4944  HO2 BGLCX   2      52.610  54.160  22.570  0.00  0.00            
ATOM   4945  C3  BGLCX   2      54.930  52.200  21.260  0.00  0.00            
ATOM   4946  H3  BGLCX   2      54.330  51.750  20.430  0.00  0.00            
ATOM   4947  O3  BGLCX   2      55.550  53.270  20.690  0.00  0.00            
ATOM   4948  HO3 BGLCX   2      56.180  52.990  20.020  0.00  0.00            
ATOM   4949  C4  BGLCX   2      55.990  51.210  21.770  0.00  0.00            
ATOM   4950  H4  BGLCX   2      56.690  51.840  22.350  0.00  0.00            
ATOM   4951  O4  BGLCX   2      56.740  50.650  20.680  0.00  0.00            
ATOM   4952  HO4 BGLCX   2      57.610  50.470  21.030  0.00  0.00            
ATOM   4953  C6  BGLCX   2      56.260  49.230  23.370  0.00  0.00            
ATOM   4954  H61 BGLCX   2      55.760  48.420  23.950  0.00  0.00            
ATOM   4955  H62 BGLCX   2      56.970  48.820  22.610  0.00  0.00            
ATOM   4956  O6  BGLCX   2      57.060  49.950  24.310  0.00  0.00            
ATOM   4957  HO6 BGLCX   2      56.530  50.570  24.820  0.00  0.00            
ATOM   4958  C1  DOPAX   1      90.170  35.480  25.480  0.00  0.00            
ATOM   4959  HA  DOPAX   1      89.810  36.500  25.730  0.00  0.00            
ATOM   4960  HB  DOPAX   1      89.360  34.770  25.760  0.00  0.00            
ATOM   4961  C2  DOPAX   1      91.430  35.430  26.320  0.00  0.00            
ATOM   4962  HS  DOPAX   1      91.940  34.450  26.270  0.00  0.00            
ATOM   4963  O21 DOPAX   1      91.140  35.710  27.700  0.00  0.00            
ATOM   4964  C21 DOPAX   1      90.420  34.780  28.470  0.00  0.00            
ATOM   4965  O22 DOPAX   1      90.100  33.650  28.100  0.00  0.00            
ATOM   4966  C22 DOPAX   1      90.080  35.340  29.840  0.00  0.00            
ATOM   4967  H2R DOPAX   1      89.140  35.910  29.720  0.00  0.00            
ATOM   4968  H2S DOPAX   1      90.920  36.050  30.040  0.00  0.00            
ATOM   4969  C3  DOPAX   1      92.580  36.380  25.790  0.00  0.00            
ATOM   4970  HX  DOPAX   1      92.060  37.360  25.720  0.00  0.00            
ATOM   4971  HY  DOPAX   1      92.840  36.100  24.750  0.00  0.00            
ATOM   4972  O31 DOPAX   1      93.770  36.440  26.690  0.00  0.00            
ATOM   4973  C31 DOPAX   1      94.630  37.310  26.140  0.00  0.00            
ATOM   4974  O32 DOPAX   1      94.520  37.890  25.070  0.00  0.00            
ATOM   4975  C32 DOPAX   1      95.790  37.490  27.080  0.00  0.00            
ATOM   4976  H2X DOPAX   1      95.600  36.920  28.010  0.00  0.00            
ATOM   4977  H2Y DOPAX   1      95.880  38.570  27.320  0.00  0.00            
ATOM   4978  C23 DOPAX   1      90.010  34.320  30.950  0.00  0.00            
ATOM   4979  H3R DOPAX   1      90.730  34.620  31.740  0.00  0.00            
ATOM   4980  H3S DOPAX   1      90.310  33.330  30.540  0.00  0.00            
ATOM   4981  C24 DOPAX   1      88.650  34.440  31.680  0.00  0.00            
ATOM   4982  H4R DOPAX   1      87.900  33.990  31.000  0.00  0.00            
ATOM   4983  H4S DOPAX   1      88.520  35.540  31.790  0.00  0.00            
ATOM   4984  C25 DOPAX   1      88.590  33.930  33.150  0.00  0.00            
ATOM   4985  H5R DOPAX   1      89.190  34.560  33.840  0.00  0.00            
ATOM   4986  H5S DOPAX   1      89.130  32.960  33.130  0.00  0.00            
ATOM   4987  C26 DOPAX   1      87.100  33.640  33.480  0.00  0.00            
ATOM   4988  H6R DOPAX   1      86.690  32.910  32.760  0.00  0.00            
ATOM   4989  H6S DOPAX   1      86.430  34.530  33.390  0.00  0.00            
ATOM   4990  C27 DOPAX   1      86.880  33.140  34.920  0.00  0.00            
ATOM   4991  H7R DOPAX   1      87.220  33.950  35.590  0.00  0.00            
ATOM   4992  H7S DOPAX   1      87.520  32.280  35.210  0.00  0.00            
ATOM   4993  C28 DOPAX   1      85.460  32.600  35.140  0.00  0.00            
ATOM   4994  H8R DOPAX   1      85.260  31.960  34.250  0.00  0.00            
ATOM   4995  H8S DOPAX   1      84.980  33.590  34.980  0.00  0.00            
ATOM   4996  C29 DOPAX   1      85.330  31.840  36.430  0.00  0.00            
ATOM   4997  H9R DOPAX   1      85.170  32.560  37.240  0.00  0.00            
ATOM   4998 C210 DOPAX   1      85.490  30.530  36.730  0.00  0.00            
ATOM   4999 H10R DOPAX   1      85.450  30.240  37.790  0.00  0.00            
ATOM   5000 C211 DOPAX   1      85.740  29.330  35.850  0.00  0.00            
ATOM   5001 H11R DOPAX   1      86.830  29.150  35.720  0.00  0.00            
ATOM   5002 H11S DOPAX   1      85.360  29.500  34.820  0.00  0.00            
ATOM   5003 C212 DOPAX   1      85.100  28.060  36.530  0.00  0.00            
ATOM   5004 H12R DOPAX   1      84.030  28.120  36.830  0.00  0.00            
ATOM   5005 H12S DOPAX   1      85.650  27.990  37.490  0.00  0.00            
ATOM   5006 C213 DOPAX   1      85.330  26.760  35.770  0.00  0.00            
ATOM   5007 H13R DOPAX   1      85.410  25.920  36.490  0.00  0.00            
ATOM   5008 H13S DOPAX   1      86.310  26.810  35.260  0.00  0.00            
ATOM   5009 C214 DOPAX   1      84.270  26.510  34.740  0.00  0.00            
ATOM   5010 H14R DOPAX   1      84.770  25.910  33.950  0.00  0.00            
ATOM   5011 H14S DOPAX   1      83.950  27.480  34.300  0.00  0.00            
ATOM   5012 C215 DOPAX   1      83.080  25.720  35.270  0.00  0.00            
ATOM   5013 H15R DOPAX   1      82.260  26.010  34.590  0.00  0.00            
ATOM   5014 H15S DOPAX   1      82.750  26.090  36.270  0.00  0.00            
ATOM   5015 C216 DOPAX   1      83.370  24.230  35.200  0.00  0.00            
ATOM   5016 H16R DOPAX   1      84.180  24.160  35.960  0.00  0.00            
ATOM   5017 H16S DOPAX   1      83.810  23.890  34.240  0.00  0.00            
ATOM   5018 C217 DOPAX   1      82.010  23.510  35.520  0.00  0.00            
ATOM   5019 H17R DOPAX   1      82.090  22.400  35.520  0.00  0.00            
ATOM   5020 H17S DOPAX   1      81.280  23.890  34.760  0.00  0.00            
ATOM   5021 C218 DOPAX   1      81.360  23.840  36.890  0.00  0.00            
ATOM   5022 H18R DOPAX   1      82.050  23.750  37.760  0.00  0.00            
ATOM   5023 H18S DOPAX   1      80.430  23.230  36.910  0.00  0.00            
ATOM   5024 H18T DOPAX   1      81.040  24.900  36.980  0.00  0.00            
ATOM   5025  C33 DOPAX   1      97.080  37.120  26.350  0.00  0.00            
ATOM   5026  H3X DOPAX   1      97.080  37.350  25.260  0.00  0.00            
ATOM   5027  H3Y DOPAX   1      97.170  36.020  26.360  0.00  0.00            
ATOM   5028  C34 DOPAX   1      98.330  37.550  27.090  0.00  0.00            
ATOM   5029  H4X DOPAX   1      99.220  37.040  26.640  0.00  0.00            
ATOM   5030  H4Y DOPAX   1      98.530  38.620  26.850  0.00  0.00            
ATOM   5031  C35 DOPAX   1      98.330  37.240  28.570  0.00  0.00            
ATOM   5032  H5X DOPAX   1      97.520  37.790  29.100  0.00  0.00            
ATOM   5033  H5Y DOPAX   1      99.240  37.580  29.110  0.00  0.00            
ATOM   5034  C36 DOPAX   1      98.210  35.710  28.830  0.00  0.00            
ATOM   5035  H6X DOPAX   1      97.140  35.440  28.700  0.00  0.00            
ATOM   5036  H6Y DOPAX   1      98.790  35.220  28.020  0.00  0.00            
ATOM   5037  C37 DOPAX   1      98.830  35.270  30.150  0.00  0.00            
ATOM   5038  H7X DOPAX   1      98.930  34.180  30.000  0.00  0.00            
ATOM   5039  H7Y DOPAX   1      99.830  35.760  30.240  0.00  0.00            
ATOM   5040  C38 DOPAX   1      97.930  35.620  31.360  0.00  0.00            
ATOM   5041  H8X DOPAX   1      98.000  36.730  31.350  0.00  0.00            
ATOM   5042  H8Y DOPAX   1      96.900  35.330  31.070  0.00  0.00            
ATOM   5043  C39 DOPAX   1      98.480  34.990  32.650  0.00  0.00            
ATOM   5044  H9X DOPAX   1      99.400  34.390  32.520  0.00  0.00            
ATOM   5045 C310 DOPAX   1      98.020  35.160  33.880  0.00  0.00            
ATOM   5046 H10X DOPAX   1      98.530  34.610  34.680  0.00  0.00            
ATOM   5047 C311 DOPAX   1      96.830  35.890  34.390  0.00  0.00            
ATOM   5048 H11X DOPAX   1      96.070  35.130  34.680  0.00  0.00            
ATOM   5049 H11Y DOPAX   1      96.240  36.320  33.550  0.00  0.00            
ATOM   5050 C312 DOPAX   1      97.200  36.860  35.470  0.00  0.00            
ATOM   5051 H12X DOPAX   1      97.830  37.710  35.140  0.00  0.00            
ATOM   5052 H12Y DOPAX   1      97.940  36.390  36.150  0.00  0.00            
ATOM   5053 C313 DOPAX   1      96.010  37.370  36.150  0.00  0.00            
ATOM   5054 H13X DOPAX   1      95.450  37.870  35.330  0.00  0.00            
ATOM   5055 H13Y DOPAX   1      95.330  36.600  36.570  0.00  0.00            
ATOM   5056 C314 DOPAX   1      96.130  38.490  37.220  0.00  0.00            
ATOM   5057 H14X DOPAX   1      96.730  39.350  36.870  0.00  0.00            
ATOM   5058 H14Y DOPAX   1      96.690  37.940  38.010  0.00  0.00            
ATOM   5059 C315 DOPAX   1      94.730  38.980  37.580  0.00  0.00            
ATOM   5060 H15X DOPAX   1      94.150  39.050  36.640  0.00  0.00            
ATOM   5061 H15Y DOPAX   1      94.300  38.190  38.230  0.00  0.00            
ATOM   5062 C316 DOPAX   1      94.730  40.350  38.290  0.00  0.00
[truncated: 2,118,943 more chars]
